# Supplementary material for: Identification of a glioma functional network from gene fitness data using machine learning
Source: J Cell Mol Med. 2022 Jan 19;26(4):1253–63. doi: 10.1111/jcmm.17182 (PMC8831986; doi:10.1111/jcmm.17182)
Supplement: Supplementary file 1 — Table S1 [file JCMM-26-1253-s001.xls]

## Sheet: README
Supplement table 1. List of gene-gene assocations in the glioma functional network (Related to Figure 1C)
InteractorA	Gene symbol of Interator A
InteractorB	Gene symbol of Interator B
GFN_Score	Gene-gene functional association scores predicted in this study

## Sheet: Supp_1
InteractorA	InteractorB	GFN_Score
TADA1	TAF6L	1
ATP5F1A	ATP5F1B	1
LARS2	NARS2	1
MRPL20	MRPL39	1
MRPL20	TARS2	1
MRPL20	QRSL1	1
MRPL39	TRUB2	1
MRPL39	MTG2	1
UBA5	UFM1	1
LARS2	QRSL1	1
CCDC6	FBXO42	0.999999
HSD17B10	MRPL39	0.999999
UFL1	UFM1	0.999999
UBA5	UFL1	0.999999
LARS2	MRPL20	0.999999
AP2M1	AP2S1	0.999999
MRPL20	POLRMT	0.999999
MRPL16	MRPL20	0.999999
QRSL1	TRUB2	0.999999
NARS2	QRSL1	0.999999
GADD45GIP1	MRPL39	0.999999
MTG2	TRUB2	0.999998
RTCB	TRMT61A	0.999998
NARS2	TRUB2	0.999998
MRPL20	MTPAP	0.999998
NARS2	SARS2	0.999998
SUPT20H	TADA1	0.999998
MAU2	NIPBL	0.999998
HSD17B10	SARS2	0.999997
LARS2	TRUB2	0.999997
HSD17B10	MRPL20	0.999997
HSD17B10	LARS2	0.999997
MRPL20	NARS2	0.999997
GFM1	MRPL20	0.999997
MED12	SUPT20H	0.999997
DAP3	LARS2	0.999996
DAP3	NARS2	0.999996
MRPS24	MTG2	0.999996
HSD17B10	NARS2	0.999996
MRPL16	MTG2	0.999996
HSD17B10	QRSL1	0.999996
EEFSEC	PSTK	0.999996
GADD45GIP1	TRUB2	0.999995
MTPAP	QRSL1	0.999995
QRSL1	TARS2	0.999995
DAP3	MRPL39	0.999995
MTG2	QRSL1	0.999994
MRPL39	QRSL1	0.999994
HSD17B10	TRUB2	0.999993
MRPL20	TRUB2	0.999992
MRPL20	MTG2	0.999991
GFM1	MRPL39	0.999991
DAP3	QRSL1	0.999991
GFM1	SARS2	0.99999
LRPPRC	MTPAP	0.999989
DAP3	MRPL20	0.999987
HSD17B10	MTG2	0.999987
MTPAP	TRUB2	0.999985
LRPPRC	MRPL39	0.999985
LRPPRC	MTG2	0.999985
GADD45GIP1	MRPL20	0.999984
MRPL39	SARS2	0.999982
LRPPRC	MRPL55	0.999982
MRPL20	SARS2	0.999981
LRPPRC	MRPL16	0.99998
MRPL39	POLRMT	0.99998
LARS2	MRPL12	0.999976
QRSL1	SARS2	0.999975
LARS2	TARS2	0.999975
DAP3	MRPL55	0.999975
HMGCS1	MVK	0.999974
ATP5F1A	MRPL20	0.999971
GPX4	PSTK	0.999969
MRPL12	RARS2	0.999969
MRPL20	VARS2	0.999969
MRPL39	VARS2	0.999969
MTG2	SARS2	0.999968
MRPL55	MTPAP	0.999968
GFM1	MTG2	0.999967
DAP3	HSD17B10	0.999965
HSD17B10	MTPAP	0.999964
GFM1	MRPL2	0.999962
MVD	PMVK	0.99996
MED16	MED24	0.99996
ATP5F1A	QRSL1	0.999959
DAP3	TARS2	0.999959
MBTPS1	SCAP	0.999958
MRPL15	TARS2	0.999957
ATP5F1A	ATP5F1C	0.999954
ATP5F1A	MRPL16	0.999954
NARS2	VARS2	0.999954
LARS2	SARS2	0.999954
HSD17B10	VARS2	0.999951
LARS2	MRPL39	0.999947
HSD17B10	RARS2	0.999943
GFM1	QRSL1	0.999943
GADD45GIP1	MTPAP	0.999936
MRPL39	MTPAP	0.999932
LARS2	MRPL22	0.999931
HMGCR	HMGCS1	0.999931
MTPAP	TARS2	0.999929
LARS2	MTPAP	0.999925
MVD	MVK	0.999924
SARS2	TRUB2	0.999923
MRPL12	TRUB2	0.99992
LARS2	VARS2	0.999919
MRPL16	QRSL1	0.999918
MRPL16	MRPL39	0.999917
MRPS24	RARS2	0.999917
SARS2	VARS2	0.999915
MBTPS1	SCD	0.999914
HSD17B10	MRPL16	0.999913
MRPL39	TARS2	0.999913
MRPL16	MRPS24	0.999913
DAP3	TRUB2	0.999911
MRPL33	MTPAP	0.999908
LRPPRC	MRPL4	0.999897
MRPL16	TRUB2	0.999896
MRPL55	NARS2	0.999888
MRPL4	MRPS24	0.999884
MTG2	MTPAP	0.999875
MRPL12	MRPS24	0.999871
MRPL16	MRPL4	0.999858
LARS2	POLRMT	0.999857
MRPL39	NARS2	0.999849
MTG2	RARS2	0.999847
MRPL33	MTG2	0.999847
MRPL22	NARS2	0.999845
LRPPRC	MRPL20	0.999841
GFM1	LRPPRC	0.999834
CDIPT	RTCB	0.999831
TARS2	VARS2	0.999829
RTCB	SAMM50	0.999828
SUPT20H	TAF6L	0.999826
GFM1	VARS2	0.999825
MIPEP	MRPL39	0.999823
MRPL55	TARS2	0.999818
MRPL39	RARS2	0.999818
LARS2	MIPEP	0.999816
NARS2	TARS2	0.999814
GADD45GIP1	MTG2	0.999809
LRPPRC	MIPEP	0.999803
MIPEP	TRUB2	0.9998
MIPEP	MRPL20	0.999796
DAP3	SARS2	0.999792
CHTF8	DSCC1	0.999781
GFM1	POLRMT	0.999775
MVK	UBIAD1	0.999772
HSD17B10	TARS2	0.999766
NDUFC2	UQCRFS1	0.999763
MRPL12	MRPL16	0.999757
MRPL16	MTPAP	0.999751
GFM1	MTPAP	0.999744
MRPL2	MTG2	0.999738
DDX3X	EIF1AX	0.999732
METTL14	RTCB	0.999727
MRPL16	MRPL55	0.999716
MIS18A	OIP5	0.999709
MRPL39	MRPL55	0.999707
MTPAP	POLRMT	0.999702
GADD45GIP1	HSD17B10	0.9997
CCND2	MYCN	0.999686
MRPL12	MRPL20	0.999676
HSD17B10	MIPEP	0.999653
MRPL2	MTPAP	0.999608
MRPL4	MTG2	0.999593
MRPL4	RARS2	0.999585
MRPL15	MTPAP	0.999571
MRPL4	MTPAP	0.999564
MRPL12	MRPL4	0.999559
CEACAM19	IGFL3	0.999558
RAD51C	XRCC3	0.999551
EEF1B2	TERF1	0.999548
DAP3	VARS2	0.999535
MED19	MED24	0.999535
LARS2	MRPL16	0.999526
LARS2	MRPL55	0.999526
MRPL20	MRPL4	0.999513
GADD45GIP1	LARS2	0.999501
RARS2	TRUB2	0.999487
MRPL12	MRPL39	0.999486
MRPL20	MRPL55	0.999436
POLRMT	QRSL1	0.999431
MRPL2	MRPS24	0.999398
METTL14	SAMM50	0.999386
ATP5F1A	NARS2	0.999364
SAMM50	TRMT61A	0.99933
MRPL20	MRPS24	0.999322
DAP3	MTPAP	0.999321
MRE11	RTCB	0.999317
MRPS5	MTG2	0.999305
ATP5ME	MRPL33	0.999304
SCAP	SCD	0.999303
MIPEP	MTPAP	0.9993
ELP2	ELP6	0.999282
MRPL55	QRSL1	0.999267
MIPEP	QRSL1	0.999261
TMED10	TMED2	0.999253
VPS18	VPS41	0.999244
COX5B	LRPPRC	0.99921
MRPL55	MTG2	0.999181
GFM1	PNPT1	0.999133
EXT1	SLC35B2	0.999129
MRPL12	NARS2	0.999086
MRPL15	MRPL20	0.999085
HMGCR	MVK	0.999072
LRPPRC	QRSL1	0.999064
HSD17B10	MRPL12	0.998973
ATP1A1	TMX2	0.998964
MRPL16	NARS2	0.998884
DAP3	MRPL22	0.998877
MRPL12	TARS2	0.998823
ATP5F1B	ATP5F1C	0.998817
MRPL22	TARS2	0.998816
LRPPRC	MRPL2	0.998783
MRPL12	MRPL55	0.998727
LRPPRC	MRPS24	0.998688
ELP2	ELP3	0.998687
MRPL15	MRPL33	0.998661
POLRMT	TARS2	0.998638
MTG2	NARS2	0.998632
GADD45GIP1	MIPEP	0.998597
MTPAP	SARS2	0.998596
ELP3	URM1	0.998584
MRPL39	MRPL4	0.998584
QRSL1	VARS2	0.998526
MRPL16	TARS2	0.998522
GFM1	LARS2	0.99852
MRPL4	MRPL55	0.998518
EMC2	EMC3	0.998516
LRPPRC	TRUB2	0.998457
GFM1	NARS2	0.998457
MRPL33	MRPL55	0.998452
MRPL33	MRPS5	0.998431
EEF1B2	YWHAZ	0.998425
MRPL33	MRPS24	0.998416
MRPL4	SARS2	0.998323
GADD45GIP1	MRPL16	0.998282
ATP5F1A	DAP3	0.998274
MTPAP	NARS2	0.998184
HSD17B10	MRPL15	0.998154
ATP5F1A	MRPL39	0.998144
MRPL12	MTG2	0.998143
L1CAM	TCEAL4	0.998119
MRPL55	POLRMT	0.998098
METTL14	TIMM9	0.997981
MRPL15	MRPS5	0.997938
MIPEP	TARS2	0.997926
DAP3	MIPEP	0.997853
ATP5F1A	MTG2	0.997846
MRPL33	TARS2	0.997831
ATP5F1A	MRPL55	0.99782
MIPEP	MRPL16	0.997797
MIPEP	MRPL55	0.997776
MRPL33	MRPL4	0.997712
COG1	UNC50	0.997657
MRPL4	TARS2	0.997637
GADD45GIP1	LRPPRC	0.997554
GADD45GIP1	MRPS24	0.997528
MRPS24	TRUB2	0.997519
ATP5ME	MTPAP	0.997499
KCMF1	UBR4	0.997498
ATP5F1A	LRPPRC	0.997474
MRPL16	RARS2	0.997453
GADD45GIP1	MRPL15	0.99739
MRPS24	MTPAP	0.997346
MRPL16	MRPL33	0.997335
CENPA	OIP5	0.997317
GADD45GIP1	VARS2	0.997243
NARS2	POLRMT	0.99709
GADD45GIP1	POLRMT	0.99704
TP63	ZER1	0.996957
MRPL55	TRUB2	0.996911
MIPEP	RARS2	0.996878
MRPS24	SARS2	0.996482
EEFSEC	GPX4	0.996397
METTL14	RBM14	0.996366
RAB6A	RIC1	0.996354
GADD45GIP1	QRSL1	0.996299
METTL14	TRMT61A	0.996293
MRPL33	QRSL1	0.996207
MRPL15	QRSL1	0.996102
GMPS	SDHB	0.996101
MRPL12	MTPAP	0.996056
LARS2	MTG2	0.995969
GFM1	TRUB2	0.995839
TEDC2	TUBD1	0.995548
GADD45GIP1	NARS2	0.99522
MRPL20	PNPT1	0.99522
DAP3	GFM1	0.995113
ATP5ME	LRPPRC	0.995077
MRPL15	MRPS24	0.995071
BRAF	DUSP4	0.994882
MIPEP	MRPL15	0.994861
GAPDH	RTCB	0.994117
MRPL15	MRPL39	0.994023
MRPL15	MTG2	0.99383
GFM1	MRPS24	0.993722
ADAT2	TRMT61A	0.993714
MRPL39	MRPS24	0.993522
ATP5F1B	MRPL16	0.993461
HUS1	RAD9A	0.993456
CGN	SELENBP1	0.993337
MTPAP	VARS2	0.993303
MRPL20	MRPL33	0.993282
DAP3	POLRMT	0.99324
ELP3	ELP6	0.993192
GADD45GIP1	MRPL4	0.993017
MRPL33	MRPL39	0.992946
GADD45GIP1	GFM1	0.992862
GADD45GIP1	MRPL12	0.992855
MTG2	TARS2	0.992559
LRPPRC	POLRMT	0.992531
CDIPT	METTL14	0.99248
POLRMT	TRUB2	0.992387
ATP5F1C	ATP5ME	0.99212
MRPL12	MRPL33	0.992041
MRPL2	MRPL39	0.991913
MRPL4	MRPS21	0.99191
BNIPL	CIART	0.991873
MRPL15	TRUB2	0.991671
MVK	PMVK	0.991607
UBA5	UFC1	0.991511
MRPL12	POLRMT	0.991281
GADD45GIP1	RARS2	0.990943
HSD17B10	LRPPRC	0.990448
NCAPD3	NCAPH2	0.990418
ATP5F1A	HSD17B10	0.990394
POLRMT	VARS2	0.99029
PMVK	UBIAD1	0.99017
RARG	TP63	0.99017
MRPL12	MRPL22	0.98969
MTPAP	RARS2	0.989616
HSD17B10	MRPL55	0.989579
GAK	TACC3	0.989543
HSD17B10	NDUFC2	0.98948
SAMM50	TIMM9	0.989321
MRPL20	RARS2	0.989232
MRE11	TRMT61A	0.988642
RARS2	SARS2	0.988581
MTPAP	PNPT1	0.988418
MIPEP	MRPL33	0.988344
SEC23B	UBE3A	0.988343
HSD17B10	MRPS24	0.988218
ATP5F1C	MRPL20	0.988144
MRPS5	RARS2	0.988021
LRPPRC	MRPL33	0.987361
ATP5F1C	MIPEP	0.987136
TRUB2	VARS2	0.986776
MRPL39	PNPT1	0.986467
BRAT1	WDR73	0.986304
MVD	UBIAD1	0.986242
LARS2	RARS2	0.986225
MTG2	VARS2	0.986101
ATP5ME	MIPEP	0.985918
MRPL12	VARS2	0.985779
ATP5F1A	SARS2	0.985553
COG3	UNC50	0.985203
RTCB	TIMM9	0.98457
MRPL55	SARS2	0.984455
MRPL2	MRPL20	0.984076
CEACAM19	GIPR	0.983837
PRMT1	TRMT61A	0.983656
GADD45GIP1	MRPL2	0.98345
LRPPRC	PNPT1	0.983101
GFM1	HSD17B10	0.982925
MRPL33	RARS2	0.98291
GADD45GIP1	SARS2	0.98263
PRMT1	RTCB	0.981942
MRPL22	VARS2	0.981733
CDIPT	RBM14	0.981402
LRPPRC	SARS2	0.980829
DTYMK	GMPPB	0.980715
MRPL12	QRSL1	0.980489
MRPS24	MRPS5	0.980388
SASS6	TEDC2	0.980329
MRPL16	SARS2	0.979245
PLK4	TUBD1	0.979101
MRPL22	MRPL55	0.979046
DAP3	PNPT1	0.978909
GFM1	MRPL55	0.97883
MRPL20	MRPL22	0.978424
ATP5F1B	DAP3	0.978302
MRPL4	PNPT1	0.978059
ATP5ME	MRPL15	0.978037
GFM1	TARS2	0.977874
PLK4	SASS6	0.977799
SARS2	TARS2	0.97769
MRPS21	UQCRFS1	0.977329
ATP5ME	MRPS24	0.976202
MRPL4	POLRMT	0.975851
GADD45GIP1	TARS2	0.975717
MED19	TAF6L	0.974052
MRPL2	TRUB2	0.973986
MRPL22	QRSL1	0.973797
MRPS24	NARS2	0.973709
PRMT5	WDR77	0.97257
ATP5ME	MRPL55	0.970609
ATP5F1B	QRSL1	0.97043
PRMT1	SAMM50	0.970278
ATP5F1C	MRPL55	0.970088
NEDD8	SMC6	0.969953
MRPL39	TEFM	0.969769
HMGCR	UBIAD1	0.969612
NSMCE2	SMC6	0.969443
NCAPG2	NCAPH2	0.968532
QRSL1	TEFM	0.968455
NDUFC2	QRSL1	0.968293
DAP3	MRPL12	0.968102
MRPL39	NDUFC2	0.967232
LRPPRC	RARS2	0.966673
HAUS7	RPA2	0.966153
GGPS1	WDR55	0.965654
RARS2	UQCRFS1	0.965413
TARS2	TRUB2	0.964712
HMGCS1	MAT2A	0.964248
FERMT3	RASGRP2	0.963195
MRPL16	POLRMT	0.963013
MIPEP	NARS2	0.962804
MRPL22	TRUB2	0.962527
ATP5F1A	MTPAP	0.962474
MRPL55	PNPT1	0.962079
MTG2	POLRMT	0.961903
LRPPRC	VARS2	0.961607
HSD17B10	POLRMT	0.960023
MIPEP	VARS2	0.959795
MRPL12	SARS2	0.958505
LSM10	METTL16	0.958442
NDC1	NUP35	0.958383
ATP5F1B	MRPL55	0.957833
MRPL33	TRUB2	0.956594
MRPS24	TARS2	0.956346
MRPL4	UQCRFS1	0.95577
DTYMK	PGD	0.955643
DAP3	MTG2	0.955616
DNAJC11	SAMM50	0.955029
ATP5F1A	POLRMT	0.95499
GFM1	MRPL12	0.95497
ATP5F1A	GADD45GIP1	0.954891
CGN	LDAH	0.954621
SGSM2	TCEAL4	0.954247
MRPS24	QRSL1	0.954216
MRPL4	QRSL1	0.953919
MRPL55	VARS2	0.952589
GFM1	MRPL4	0.9518
ATP5F1A	NDUFC2	0.950548
MTG2	NDUFC2	0.950288
MRPL55	NDUFC2	0.950056
SMARCB1	SMARCE1	0.949661
ATP5F1C	DAP3	0.94965
MRPL55	MRPS24	0.947925
MTG2	PNPT1	0.947209
GSDMB	RHOT1	0.945412
MRPL2	QRSL1	0.945285
ATP5F1A	VARS2	0.94496
COG1	GET4	0.944087
ATP5F1A	TRUB2	0.943333
GLRX5	NDUFC2	0.942934
POLRMT	SARS2	0.942689
ATP5ME	MRPL20	0.941892
DUSP16	LY6K	0.941637
ATP6V1A	ATP6V1B2	0.941566
TMA16	TPRKB	0.941505
PNPT1	SARS2	0.941457
MRPL4	TRUB2	0.941189
KLHL22	SLC7A4	0.940203
CEP55	PDCD6IP	0.939879
LARS2	LRPPRC	0.938635
MRPL16	MRPL2	0.938504
MRPL15	MRPL16	0.937842
COX5B	NDUFC2	0.937395
MED12	MED24	0.937024
ATP5ME	TRUB2	0.936518
VPS52	VPS54	0.936414
MIPEP	MTG2	0.935567
LRPPRC	MRPL15	0.934911
GFM1	MRPL16	0.934826
MRPL4	MRPS5	0.933469
COG1	COG3	0.933468
HSD17B10	MRPL2	0.931849
DUSP4	RFK	0.931128
MRPL20	TEFM	0.93081
ATP5ME	MRPL16	0.930461
MRPL2	SARS2	0.930377
AIFM1	NARS2	0.93025
MRPL16	VARS2	0.928375
LRPPRC	NDUFC2	0.928217
HSD17B10	MRPL33	0.927908
ATP5ME	MTG2	0.927572
LYRM4	TXN	0.926477
HSD17B10	MRPL4	0.926228
BUD13	PCF11	0.925706
ATP5ME	TARS2	0.925344
DAP3	TEFM	0.925044
EMC3	EMC7	0.925019
CALML6	MIB2	0.924501
MIPEP	SARS2	0.924169
ATP5F1A	ATP5ME	0.924148
ATP5F1A	TARS2	0.923896
LSM10	SAMM50	0.923791
GADD45GIP1	MRPL55	0.923689
ATP5ME	MRPL4	0.923626
MRPL16	NDUFC2	0.923622
GOLT1B	TPRKB	0.923397
SASS6	STIL	0.923268
RARS2	TARS2	0.922641
LY6K	SETD7	0.922398
RPS20	SPCS2	0.921186
POLRMT	TEFM	0.920556
ATP5F1B	LRPPRC	0.919576
DACH1	EEF1D	0.919295
SLC25A3	UQCRFS1	0.919031
MRPL2	VARS2	0.918804
GLRX5	MRPL55	0.918539
MRE11	SAMM50	0.918536
METTL16	PRMT1	0.918394
ATP5F1B	MRPL39	0.917373
ATP5F1C	LRPPRC	0.915748
RFC5	WDR55	0.915455
LARS2	MRPL4	0.915423
ATP5F1A	MRPL4	0.915334
ATP5F1A	MIPEP	0.914779
DAP3	LRPPRC	0.913337
C1orf109	MIS18A	0.913306
CMPK1	DTYMK	0.912964
ATP5F1A	LARS2	0.912948
MRPL33	UQCRFS1	0.912922
ADAT2	RTCB	0.912748
ACTR2	ARPC4	0.912696
COX5B	MRPL4	0.912505
MRPL55	RARS2	0.91195
IL1RL2	PSD4	0.911793
PCID2	WDR55	0.91151
CMPK1	GUK1	0.910856
MRPL12	MRPL15	0.910591
COX5B	MRPL33	0.90988
MRPL15	RARS2	0.909415
MED16	MED19	0.909035
RARS2	SLC25A3	0.908969
NEDD8	UBE2I	0.908796
MRPS5	PNPT1	0.908145
IGBP1	NKAP	0.908133
DAP3	UQCRFS1	0.907989
CMPK1	PGD	0.907605
PNPT1	RARS2	0.905913
RAD51C	RAD51D	0.905687
ATP5F1B	NDUFC2	0.905603
LRPPRC	TARS2	0.905177
MRPL2	MRPL55	0.904896
ATP6V1A	ATP6V1E1	0.904598
AIFM1	TRUB2	0.904573
MRPL15	NDUFC2	0.904072
INTS13	INTS14	0.903679
ATP5F1C	POLRMT	0.903538
MRPL2	NARS2	0.903332
TP63	UBE3A	0.903169
LRPPRC	MRPL12	0.902569
LTBP3	RASGRP2	0.902546
NARS2	SAMM50	0.902135
METTL16	SAMM50	0.901143
ATP5F1B	MRPL20	0.901058
RAD51D	XRCC3	0.900593
MED24	TAF6L	0.900522
ATP5F1B	MTG2	0.900497
MRPL39	UQCRFS1	0.899557
UFC1	UFL1	0.899449
COX7C	UQCRFS1	0.899437
ATP5F1A	GFM1	0.898385
PSMC2	PSMD2	0.89826
SMC6	WDR55	0.898168
CSKMT	NUDT22	0.897326
MRPL4	SLC25A3	0.896447
MRPL15	MRPL55	0.896101
MED12	TAF6L	0.896094
LARS2	MRPS24	0.895948
GFM1	MIPEP	0.895612
QRSL1	RARS2	0.89502
ATP5F1A	UQCRFS1	0.894752
DAP3	GADD45GIP1	0.894596
MRPL4	NARS2	0.894461
MRPS24	UQCRFS1	0.893518
GADD45GIP1	MRPL33	0.893193
NDUFC2	TRUB2	0.892756
CCNH	NKAP	0.892752
HSD17B10	MRPL22	0.892504
ATP5F1C	TARS2	0.891939
EDEM3	SGSM2	0.891911
ATP5F1B	NARS2	0.891823
DAP3	NDUFC2	0.891755
LRPPRC	MRPS5	0.89159
ELP2	TIMM9	0.891142
MRPL20	NDUFC2	0.891137
UAP1L1	ZNF695	0.890591
MRPL33	PNPT1	0.890474
MFN2	RTCB	0.888312
NARS2	RARS2	0.887866
MRPS5	UQCRFS1	0.887817
ATP5F1A	MRPL33	0.887199
MRPL22	MRPL39	0.886881
AIFM1	SARS2	0.886485
ELP5	KTI12	0.886427
MRPS24	SLC25A3	0.885994
DAP3	MRPL16	0.885928
CTDNEP1	PTK2	0.885426
RFC5	TIMM9	0.885368
ATP5F1B	SARS2	0.885254
DUSP16	ZFAND1	0.884569
ATP5F1A	MRPS24	0.88454
MRPS24	POLRMT	0.883942
ELP2	URM1	0.883771
ATP5F1C	MRPL39	0.883685
MED12	MED19	0.883258
CENPN	NEDD8	0.882926
MIPEP	MRPL12	0.88285
COG1	TRAPPC13	0.882729
ATP5F1B	MIPEP	0.882354
DNLZ	RTCB	0.881348
MRPL22	MRPS24	0.881273
ATP5ME	GADD45GIP1	0.881071
LSM10	TIMM9	0.880967
HSD17B10	MRPS5	0.880709
MIPEP	POLRMT	0.880456
MRPS24	VARS2	0.879631
LAMTOR3	VPS18	0.879575
SMC6	TIMM9	0.879169
MIPEP	MRPL22	0.879019
BUD23	POLR3B	0.878889
MFN2	SAMM50	0.87863
CAPNS1	WDR88	0.878307
METTL16	TIMM9	0.878306
THG1L	TIMM9	0.878173
MRPL55	UQCRFS1	0.877971
MIPEP	MRPL4	0.87765
MRPL33	SARS2	0.877396
MIPEP	MRPS24	0.876518
MRPL15	MRPL4	0.876203
METTL16	RTCB	0.875873
ELP6	URM1	0.875859
MRPL15	NARS2	0.874504
NEDD8	POLR1B	0.87323
MRPL15	MRPL2	0.872889
GFM1	MRPL22	0.872854
CDIPT	NDOR1	0.872644
TIGD3	ZFP91	0.872361
MED12	TADA1	0.871929
AIFM1	LARS2	0.87152
MRPS5	NDUFC2	0.870815
EMC2	EMC7	0.870814
MRPL2	RARS2	0.87052
FDXR	GNB1L	0.870468
NDUFC2	SLC25A3	0.870257
PRMT1	TIMM9	0.870121
AMPD1	TBX15	0.869285
TBX18	TENT5A	0.869141
CNIH2	RASGRP2	0.869082
COX5B	MRPS5	0.868515
CPT1A	PPP2R5B	0.86806
MAU2	PAXIP1	0.867529
CSKMT	PPP2R5B	0.867404
ATP5F1A	MRPL2	0.867382
LARS2	SAMM50	0.867042
PCF11	SART1	0.866619
COX5B	MTG2	0.866555
MRPL2	POLRMT	0.866483
PCID2	RFC5	0.8663
PIK3C3	RTCB	0.864776
MRPL2	MRPL4	0.864583
RTCB	TPRKB	0.864364
TPRKB	TRMT61A	0.864046
NARS2	NDUFC2	0.863513
MRPL39	MRPS5	0.863217
ARL2	LYRM4	0.863161
GFM1	MRPL33	0.863139
YWHAE	ZNF720	0.862974
MTG2	UQCRFS1	0.862844
MUS81	ZFP91	0.862064
PLK4	STIL	0.861405
LRPPRC	UQCRFS1	0.861397
GIPR	IGFL3	0.861354
LSM6	MAD2L1	0.860183
LARS2	MRPL33	0.859097
AK3	EDEM3	0.858701
DTYMK	GUK1	0.858529
ATP5F1C	QRSL1	0.858144
SUPT6H	ZNF830	0.858093
DAP3	MRPS21	0.857932
ACACA	ACLY	0.857862
MRPL55	MRPS21	0.856899
MRPL16	SLC25A3	0.856793
RARS2	VARS2	0.856175
GGPS1	TIMM9	0.855744
TMED10	TRAPPC13	0.854934
MRPL12	UQCRFS1	0.854518
SMC4	SUPT6H	0.854068
EIF2B1	MAD2L1	0.852958
HSD17B10	UQCRFS1	0.851787
LRPPRC	NARS2	0.851593
GAPDH	GGPS1	0.851009
SUPT5H	SUPT6H	0.850063
NCAPD3	NCAPG2	0.849768
PNPT1	QRSL1	0.849044
RAD51	RAD51C	0.848397
RARG	ZER1	0.847235
DNLZ	SAMM50	0.847051
ELMO2	FERMT2	0.844657
UBE2I	WDR55	0.843396
MRPL33	NDUFC2	0.842905
PNPT1	VARS2	0.842542
EIF5A	RTCB	0.842095
METTL14	UBE2N	0.841765
NAE1	SAMM50	0.841701
DCST2	LRRC71	0.841364
TIMM9	TRMT5	0.841294
TIMM9	TRMT61A	0.841269
RPA2	SUPT6H	0.840934
MED19	TADA1	0.840909
NARS2	RTCB	0.840637
NKAP	PCF11	0.840614
SPRTN	TTK	0.840604
ATP6V1B2	ATP6V1E1	0.840148
NSMCE2	ORC3	0.839879
MTG2	TEFM	0.839622
MED1	MED19	0.838798
THG1L	TRMT61A	0.838769
GMPS	YRDC	0.838727
MRPS24	PNPT1	0.838608
PNPT1	TARS2	0.83848
LARS2	MRPL15	0.837449
MRPL16	TEFM	0.836721
ATP6V1C1	WDR7	0.835938
DAP3	MRPL4	0.833595
FDXR	METTL14	0.833508
METTL14	ORC3	0.833326
CPT1A	MUS81	0.832501
MRPL16	MRPL22	0.832114
RHEB	SGO1	0.832083
RAE1	TICRR	0.830777
LRPPRC	SLC25A3	0.82961
COX7C	MRPL33	0.829491
ATP5F1C	MRPL16	0.828875
POLRMT	RARS2	0.828462
RPA2	SUPT5H	0.828311
ITGB6	LYPD1	0.827365
LY6K	PARP10	0.827245
PSMD1	PSMD3	0.826489
LAMTOR3	VPS41	0.826485
SAMM50	SMC6	0.826206
CCDC115	WDR7	0.826138
AMPD1	DENND2C	0.825976
RIC1	VPS54	0.825777
NDUFC2	TARS2	0.825707
ATP5F1A	TEFM	0.824999
CDIPT	GAPDH	0.824888
MRPS21	MTG2	0.824521
GOLT1B	TIMM9	0.824307
AP2M1	METTL16	0.823302
MED24	TADA1	0.82306
ATP5F1B	HSD17B10	0.821368
EXOSC8	NOL6	0.821174
TRMT61A	TTC4	0.820843
TARS2	TEFM	0.820578
ATP6AP1	ATP6AP2	0.820343
DNAJC11	RTCB	0.818279
C1orf109	DKC1	0.817751
NOC4L	NOL6	0.817605
MRPL16	UQCRFS1	0.817302
NAE1	PKM	0.817117
MRPL15	VARS2	0.81669
COG1	VPS54	0.816424
GMPS	PGD	0.816306
IFI44L	TSPAN1	0.815822
ELP2	TRMT61A	0.815491
MRPL12	MRPL2	0.815442
LARS2	TEFM	0.81504
GMPPB	YRDC	0.814693
MRPS5	MTPAP	0.814328
MIPEP	MRPL2	0.814057
GFM1	RARS2	0.813675
ORC3	SMC6	0.813486
PARP10	RAB17	0.812813
COX5B	MRPL16	0.812681
CNIH2	MUS81	0.811551
SART1	SNIP1	0.811085
MED1	MED9	0.810953
FPGS	RFK	0.810575
GOLT1B	NSMCE2	0.810412
PRR22	SH3GL1	0.810245
OIP5	TIMM10	0.810191
DNLZ	TRMT61A	0.810162
EXOSC8	NOC4L	0.80963
MRPL16	PNPT1	0.809332
EMC2	SAMM50	0.809326
MRPL4	VARS2	0.80888
CDK4	NIPBL	0.808854
MRPL12	MRPS21	0.808852
PCBP1	ZNF131	0.808128
TENT5A	UBR3	0.807798
NELFCD	PIK3C3	0.80747
LARS2	MRPL2	0.807242
MRPS21	RARS2	0.806997
MRPL22	SARS2	0.806905
FAM186A	POU6F1	0.806638
MRPL12	PNPT1	0.805967
ECHS1	LDHB	0.805818
GAPDH	PKM	0.805625
ATP5F1C	MRPL4	0.805189
MED19	SUPT20H	0.804405
GFM1	MRPS21	0.804134
SASS6	TUBD1	0.803319
PSMD2	UFD1	0.803096
ATP5ME	RARS2	0.802666
LYRM4	PPWD1	0.802188
AIFM1	ATP5F1B	0.802135
MRPL2	TARS2	0.801376
LSM10	RTCB	0.80112
PARP10	ZDHHC3	0.800828
IFITM3	TERF1	0.800778
FOSL1	JUN	0.800595
QRSL1	UQCRFS1	0.800041
PPWD1	SOD1	0.799815
PLK4	TEDC2	0.799524
LAS1L	XRN2	0.798665
TIMM9	WDR55	0.798583
RBM17	SUPT5H	0.798285
HSD17B10	PNPT1	0.798006
MTG2	SLC25A3	0.798
SAMM50	TPRKB	0.797881
RBM14	RTCB	0.79773
LSM10	PIK3C3	0.79744
NDUFC2	SARS2	0.797267
NEDD8	WDR55	0.796706
ATP5F1C	MTPAP	0.796665
GLRX5	MRPL12	0.796441
METTL14	SMC6	0.796077
COX5B	UQCRFS1	0.79592
SH3GL1	ZNF69	0.795754
CENPN	POLR1B	0.795547
PCID2	SMC6	0.795355
DDX27	HAUS7	0.794627
GTF2A1	PCF11	0.794507
CNIH2	CSKMT	0.79378
TIMM10	TRIAP1	0.792493
ATP5ME	MRPS5	0.792476
FAM133B	YWHAZ	0.792218
CDIPT	MRE11	0.792125
PGS1	TRIAP1	0.791531
PGD	SDHB	0.790803
GLRX5	MRPL4	0.790445
DPH3	ELP3	0.790347
GGPS1	NEDD8	0.790064
ATP5F1C	NDUFC2	0.79004
ATP5F1B	UQCRFS1	0.789915
ELP2	RTCB	0.789588
ADAT2	DNAJC11	0.789493
NDUFC2	TEFM	0.788841
NAE1	SMC6	0.788529
HMGCS1	MVD	0.788523
PKM	RTCB	0.788499
DAP3	RARS2	0.788134
DAP3	MRPL33	0.788026
ATP5ME	MRPL12	0.787998
CIAO1	RBM14	0.787785
RFC5	SMC6	0.786939
PIK3C3	SAMM50	0.78637
CALML6	CLDN6	0.786048
ATP5F1A	PNPT1	0.786032
ATP5ME	QRSL1	0.785504
UBE3A	ZER1	0.785433
MRPS21	MRPS5	0.784624
MFN2	NARS2	0.784158
RAB17	ZNF695	0.783663
CDIPT	LYRM4	0.783344
ICE1	INTS7	0.782879
CCND1	CDK4	0.782818
METTL14	MRE11	0.782452
CGN	INPP4A	0.781891
AK3	DUSP16	0.781435
MBTPS1	NBAS	0.780962
CDIPT	PKM	0.780889
ATP5ME	MRPL39	0.779903
AP2M1	PGD	0.779387
PNPT1	TEFM	0.778756
LYRM4	TIMM9	0.778419
DNLZ	METTL14	0.77838
EXT1	FGFR1	0.778029
DAP3	MRPL15	0.777883
HOXB5	ZNF281	0.777492
NAPG	NBAS	0.776918
PCF11	TGS1	0.776222
SGSM2	ZDHHC3	0.776206
KDM8	MRE11	0.776041
EDEM3	ZNF695	0.775705
ORC3	TPRKB	0.775599
ATP5F1B	ATP5ME	0.775466
MUS81	TIGD3	0.775285
CCDC115	EMC7	0.775166
MED1	MED24	0.774848
RNF224	TRIB2	0.774456
METTL14	MFN2	0.774417
PPP6C	PTPA	0.77415
CD2BP2	INTS14	0.773087
L1CAM	ZDHHC3	0.772947
MIPEP	NDUFC2	0.772878
ATP5F1B	MRPL4	0.772311
DPP7	TRIB2	0.771458
LRPPRC	MRPS21	0.770923
MRPL16	MRPS5	0.770757
AIFM1	DAP3	0.770603
POLR1B	RPF2	0.770293
PPWD1	RBM14	0.769838
COX5B	COX7C	0.769767
DVL3	PSPC1	0.76918
LARS2	RTCB	0.768868
SDHB	SOD2	0.768824
AHCY	GMPS	0.768506
LSM10	TTK	0.767893
MFN2	UFC1	0.767608
MRPL20	MRPS5	0.767121
DCST2	RBM34	0.766974
MFN2	TRUB2	0.76678
GLRX5	MRPL39	0.766748
CINP	LAS1L	0.766094
LSM10	SMC6	0.765743
IGBP1	PSMC2	0.76545
NRBP1	WNK1	0.764892
ATP5F1B	TRUB2	0.764727
PSMC2	YWHAZ	0.764179
MIPEP	PNPT1	0.763479
KIN	ZNF830	0.763193
RFC5	RTCB	0.762957
MRPL15	POLRMT	0.762931
LYPD1	TENT5A	0.762819
DDX21	LAS1L	0.762806
CDIPT	TRMT61A	0.762628
MST1	USP10	0.761248
CENPN	TIMM9	0.761138
MRPL22	MTG2	0.761074
COX7C	MRPL16	0.761056
RAB17	ZFAND1	0.760909
HJURP	PRMT1	0.760843
GFM1	MRPL15	0.760714
SPCS2	SUPT5H	0.760611
MRE11	ORC3	0.760465
TCTEX1D2	ZNF695	0.760396
FAM166A	RNF224	0.75966
JAZF1	YWHAE	0.759658
NEDD8	TIMM9	0.759622
INTS13	SNRPB2	0.759366
MRPS21	TARS2	0.759218
COX7C	MRPL12	0.758413
DAP3	PCID2	0.758377
RPF2	RTCB	0.758009
CDIPT	RFC5	0.757952
COX5B	MRPL55	0.757952
CUL3	EIF2B1	0.757639
DSN1	PLRG1	0.757627
HYI	TSPAN1	0.757423
NAE1	UBE2M	0.756941
ATP6V1H	WDR7	0.756853
RAD17	RAD9A	0.75619
METTL14	NAE1	0.755913
DDX59	ELAC2	0.755302
CACTIN	SAP30BP	0.75463
DDX27	PCF11	0.754513
STIL	TEDC2	0.753961
RTCB	TTC4	0.753911
CINP	TP53RK	0.753729
POLR1B	WDR55	0.753678
UFC1	UFM1	0.753571
COPS6	PSMC2	0.753523
CNIH2	FERMT3	0.752836
ATP5F1C	MRPL33	0.752721
GOLT1B	MBTPS1	0.75131
ADAT2	SAMM50	0.751309
PGS1	TTC4	0.751149
ERC1	TCTEX1D2	0.75043
LYRM4	NDOR1	0.750071
ITGB6	TSPAN1	0.750016
SUPT5H	TRAPPC8	0.749879
HAUS7	NKAP	0.748131
CDIPT	TIMM9	0.747597
MRPL39	MRPS21	0.747164
CCND1	MAU2	0.746793
EEF1B2	FAM133B	0.746212
DTYMK	MVD	0.745684
MRE11	NAE1	0.745477
DCST2	DUSP16	0.74496
INTS7	NKAP	0.744825
TRNT1	WDR55	0.744704
GMPPB	PGD	0.74463
MRE11	NARS2	0.744485
LSM10	SNF8	0.743951
GUK1	SOD1	0.743912
TRAPPC13	UNC50	0.743613
DCST2	ZNF695	0.743532
CAPS	SH3GL1	0.743497
RPF2	UBE2I	0.743348
GAPDH	NEDD8	0.743219
MUS81	PPP2R5B	0.742506
GGPS1	TXN	0.741857
ITGA3	ZER1	0.741817
STIM1	TCEAL4	0.741289
ATP5ME	LARS2	0.740784
MRPL55	TEFM	0.739887
ORC3	RTCB	0.739811
NELFCD	TTK	0.739414
RPAP3	ZNF830	0.739339
IK	RBM17	0.738921
CD101	GATA3	0.738779
DCST2	ZFAND1	0.738716
METTL14	PCID2	0.738072
BUD13	NKAP	0.737647
ICE1	NKAP	0.73761
LYRM4	RFC5	0.737022
MIPEP	TEFM	0.736859
RBM14	RFC5	0.736711
PPWD1	RFC5	0.735786
LSM10	UBE2I	0.735655
ADAT2	CENPA	0.73522
METTL14	PRMT1	0.734962
ESF1	SPCS2	0.733941
IFITM3	USP10	0.733892
EDEM3	RAB17	0.733704
TIMM10	TIMM9	0.732685
IL1RL2	ITGB6	0.732363
DENND2C	SORT1	0.731833
ATP5ME	HSD17B10	0.731706
LARS2	MRE11	0.73167
RIOK2	SMC3	0.73162
MRPL2	UQCRFS1	0.731555
AK3	ZNF695	0.731312
LSM6	RPL18A	0.731057
MRPL22	SAMM50	0.730811
DAP3	GLRX5	0.730493
IFI44L	ITGB6	0.73044
DDX27	GPKOW	0.729705
GGT5	TBX18	0.729372
C1orf109	TIMM10	0.729169
TXN	WDR61	0.728446
MRPL33	NARS2	0.727985
MRPL15	TEFM	0.727619
TMEM161A	ZNF69	0.727493
CHMP5	HGS	0.726595
DNLZ	LARS2	0.72591
MBTPS1	PIK3C3	0.724923
MRPL33	POLRMT	0.72464
POP7	RPP25L	0.724533
FGFR1	SLC35B2	0.72406
NAE1	UBA3	0.722821
DNLZ	TRUB2	0.722501
PCID2	POLR1B	0.72235
PABPC1	RBM48	0.722242
ATP5ME	POLRMT	0.722238
GNB1L	METTL14	0.722135
SRSF11	TOPBP1	0.721934
MFN2	ORC3	0.721105
ARPC4	NCKAP1	0.721036
NUP205	RBM17	0.720644
CENPN	GAPDH	0.72042
CRKL	FERMT2	0.720265
GFM1	TEFM	0.719469
DNLZ	GADD45GIP1	0.719042
MRPL33	TEFM	0.718959
ADAT2	OIP5	0.718916
RAD51	XRCC3	0.718902
ATP5F1A	MRPS5	0.718474
DPP7	TCTEX1D2	0.71809
CFL1	WDR1	0.717623
ORC3	SAMM50	0.716843
NKAP	TRAPPC8	0.71642
ATP6AP2	CCDC115	0.715988
L1CAM	ZNF695	0.715499
NSMCE2	PPIE	0.715212
SARS2	UQCRFS1	0.714782
LRRC71	ZFAND1	0.714667
ADAT2	THG1L	0.714603
CDC26	CDCA5	0.714473
ATP5F1B	LARS2	0.714291
SEM1	SUPT5H	0.714099
ATP5F1B	PNPT1	0.713999
ELL	ICE2	0.713934
AP2A1	AP2S1	0.71386
GUK1	MVD	0.713483
CNIH2	FAM89B	0.712114
METTL14	TTC4	0.711827
GMPPB	GUK1	0.711774
STIM1	ZNF469	0.711695
POP5	RPP21	0.711193
HSPA9	WDR55	0.710996
FDXR	TRMT61A	0.710913
ATP5F1B	GADD45GIP1	0.710679
MRPL22	MTPAP	0.710181
CDIPT	UBE2N	0.709983
ATP5F1C	UQCRFS1	0.709503
ACACA	ORC3	0.709131
MRPS21	POLRMT	0.70893
EEF1D	SCRT1	0.70834
GOLT1B	PPIE	0.708208
MRPL2	MRPL22	0.708025
ACTR1A	DDX11	0.707956
AIFM1	HSD17B10	0.70777
ITPR3	MIB2	0.707727
PIK3C3	TTK	0.707684
CTDNEP1	SHOC2	0.707272
PSMC2	UFD1	0.707094
ACP6	SELENBP1	0.706836
ATP5ME	NARS2	0.706063
WDR89	ZSCAN10	0.704825
COG3	PCF11	0.704816
GADD45GIP1	MRPL22	0.704599
ATP5F1B	MRPL33	0.703851
ATP5F1C	MTG2	0.703445
MEF2C	TRIB2	0.702904
FDXR	RBM14	0.702748
AARSD1	ANKS6	0.702629
GAPDH	TIMM9	0.702569
HMGCS1	UBIAD1	0.702382
MRPL15	SARS2	0.702155
MRPS5	SARS2	0.701791
CENPN	RFC5	0.70156
MAP6D1	TSPAN1	0.7013
CENPN	CHEK1	0.700381
LSM10	TRMT5	0.700378
EIF3H	EIF3M	0.698256
CYB561	P3H4	0.69775
ATP5F1B	VARS2	0.697522
CDIPT	MBTPS1	0.697272
LARS2	NDUFC2	0.697184
CSKMT	MUS81	0.696655
INTS14	TIMM9	0.696525
HSPA9	NEDD8	0.695839
RBBP4	RFC5	0.695091
TEDC2	UCHL5	0.694453
DAP3	MFN2	0.693743
RTCB	SMC6	0.693504
LY6K	RNF224	0.693444
SRSF4	TSPAN1	0.693292
GUK1	PGD	0.693244
METTL16	RPF2	0.693119
IARS2	MTPAP	0.692375
TIMM9	TRNT1	0.692127
KDM8	NDOR1	0.691524
AHCY	MVD	0.690371
CDK4	MAU2	0.690348
UNC50	VPS54	0.690029
AIFM1	RTCB	0.689843
FPGS	GMPS	0.689788
ACLY	GMPPB	0.689681
EMC2	METTL14	0.689678
DNAJC11	METTL14	0.689579
ESF1	SUPT5H	0.689385
FDXR	SAMM50	0.689152
LARS2	PNPT1	0.688926
ELP3	ELP5	0.688766
SNAPC2	SPCS2	0.688558
ATP6V1B2	ATP6V1F	0.688266
CPSF6	HAUS7	0.687763
COX5B	GLRX5	0.687668
COL5A2	ZFAND1	0.687645
MRPL55	MRPS5	0.687624
NARS2	PNPT1	0.687377
DDX27	SUPT6H	0.687048
MRPS5	QRSL1	0.686945
C1orf109	RBM14	0.685761
NDOR1	PKM	0.685727
AIFM1	MIPEP	0.685638
ADAT2	C1orf109	0.68563
ATP5F1C	TRUB2	0.685368
ITGAV	NCKAP1	0.684873
ADAT2	RPRD1B	0.684586
FDXR	RTCB	0.684293
GADD45GIP1	SLC25A3	0.684166
FDXR	OIP5	0.684032
ITGA3	TP63	0.684023
GFM1	PCID2	0.683344
MRE11	TPRKB	0.683311
DDX11	SGO1	0.683077
EIF2B1	PLRG1	0.682714
ARSI	MEF2C	0.682669
MAU2	PELO	0.682546
TEFM	TRUB2	0.682444
CDIPT	LARS2	0.682414
GLRX5	POLRMT	0.682305
MTHFD2L	UACA	0.682255
ARL2	CENPN	0.682213
NEURL4	SUN2	0.681799
MRPS5	TRUB2	0.681182
PTK2	RAC1	0.681144
DAP3	MRPS24	0.681046
CNIH2	CPSF7	0.680754
MRPS21	MRPS24	0.680537
EEF1B2	IFITM3	0.680448
TIMM9	TPRKB	0.680396
METTL14	NARS2	0.680232
GOLT1B	SCD	0.679767
HNRNPU	SOD1	0.679491
MED16	TRMT1	0.679174
ITGA6	TBX18	0.679114
DNAJC11	TRMT61A	0.678614
ATP5F1C	NARS2	0.678559
MAP6D1	RAB43	0.677114
ELP5	URM1	0.676881
GMPPB	GMPS	0.676512
FERMT2	PTK2	0.676388
DPP7	RNF224	0.675456
C1orf109	OIP5	0.675451
SAMM50	TARS2	0.675254
MBTPS1	TPRKB	0.67431
MRPL2	MRPL33	0.673335
MED24	SUPT20H	0.673049
AIFM1	ATP5F1A	0.672846
CDIPT	LSM10	0.672789
NARS2	TEFM	0.672706
RBM34	ZNF695	0.671899
ATP5F1C	GADD45GIP1	0.670985
CDCA5	SART1	0.670557
CDK4	PELO	0.670212
MRPL12	SLC25A3	0.669721
ITGA6	ITGB6	0.669222
CEACAM19	ZNF526	0.668485
FDXR	MRE11	0.668464
LRPPRC	TEFM	0.668263
IFI44L	UBR3	0.668168
ORC3	TIMM9	0.667987
DTYMK	GMPS	0.667929
LARS2	MRPS21	0.667775
ATP5F1A	COX5B	0.667723
PCID2	TIMM9	0.667274
QRSL1	SAMM50	0.667088
PIK3C3	UFC1	0.666801
SETD7	TCEAL4	0.666439
EFNA4	ZNF281	0.666372
GAPDH	SAMM50	0.665047
EIF5A	TTC4	0.664894
CRLS1	PGS1	0.664616
METTL16	SMC6	0.664556
GLRX5	MRPL20	0.664474
PSMC2	SEM1	0.663896
GTF2A2	TIMM10	0.663756
GOLT1B	METAP1	0.663752
ATP5F1C	HSD17B10	0.663564
GLRX5	LRPPRC	0.663531
AP2S1	WDR7	0.663461
ELL	ZNF492	0.66331
ATP5ME	MRPL2	0.663212
TARS2	UQCRFS1	0.662983
PNPT1	UQCRFS1	0.66295
MFN2	TRMT61A	0.661888
SMC6	TRNT1	0.661791
RTCB	TRUB2	0.661168
METTL14	WTAP	0.661054
CAPS	PRR22	0.660527
PCID2	SCD	0.65976
COX7C	RARS2	0.659569
AK6	RBBP4	0.659382
DDX21	EXOSC4	0.659217
MIS18A	RTCB	0.658823
NDOR1	RTCB	0.658052
CPSF4	EXOSC4	0.657543
BUD23	TMA16	0.657193
MBTPS1	RTCB	0.657142
ERC1	PARP10	0.656726
ELP2	NELFCD	0.656598
PSMB7	SGO1	0.656373
CINP	RBBP4	0.656175
NDUFC2	VARS2	0.656038
SCD	TPRKB	0.655815
PPP1R2	ZNF830	0.655647
NARS2	TRMT61A	0.655352
RPF2	TMA16	0.654958
RBM14	TIMM9	0.654945
MRPS5	SLC25A3	0.654879
TERF1	USP10	0.654853
QRSL1	RTCB	0.654636
ATP5F1B	MTPAP	0.654219
NUP205	SUPT5H	0.653827
METTL16	TRMT5	0.653728
GAPDH	METTL14	0.653633
DHRS3	UBE3A	0.653497
MYCN	TP53I3	0.65266
LRRC10B	NUDT22	0.652179
EXOSC4	LAS1L	0.652032
RNF224	ZMYND8	0.651894
FDXR	MIS18A	0.651802
ATP6V1C1	NSMCE2	0.650924
MFN2	MRPL20	0.650735
RPAP1	SNAPC2	0.650645
EEF1B2	TGS1	0.650106
SERP1	WDR89	0.650055
MRPS21	QRSL1	0.650044
GLRX5	TARS2	0.649934
RARS2	TEFM	0.649878
COG1	TMED10	0.649873
ECHS1	MRPL12	0.649677
CHMP6	COPE	0.649548
RPAP1	SPCS2	0.648881
MRPL4	NDUFC2	0.64881
METTL14	PKM	0.648513
LSM10	TPRKB	0.648454
RAD51	SGO1	0.648453
CPSF6	NKAP	0.647817
DNLZ	FDXR	0.646905
LARS2	NAE1	0.646796
IK	SPCS2	0.646473
MRPL20	UQCRFS1	0.646433
AIFM1	MRPL16	0.646375
GLRX5	QRSL1	0.645409
ELP3	PPP4R2	0.644862
ATP5F1B	TEFM	0.64429
GGPS1	LYRM4	0.644064
MRE11	QRSL1	0.643913
RPL18A	RPS23	0.643433
NAE1	RBBP4	0.643362
C16orf72	HUWE1	0.64296
AK3	PARP10	0.642938
ATP5F1B	POLRMT	0.642704
GADD45GIP1	TEFM	0.642484
MRPL33	MRPS21	0.642316
DENND2C	TBX15	0.642288
KLHL22	SMARCA2	0.642229
GABPB2	SELENBP1	0.641223
MIPEP	MRPS5	0.640915
TSPAN1	ZAR1	0.640904
L1CAM	TCTEX1D2	0.640806
GMPPB	MVD	0.640748
FAM166A	ZMYND8	0.640615
ENO1	MRE11	0.640615
L1CAM	ZFAND1	0.640604
SAMM50	TRUB2	0.640583
LEXM	SORT1	0.640561
ATP5F1C	MRPL15	0.640385
ENO1	PKM	0.640153
IARS2	MRPL16	0.640104
ACP6	CGN	0.640085
DPH3	URM1	0.639869
AIFM1	MRPL39	0.639776
DNLZ	GAPDH	0.639438
AMPD1	SORT1	0.639325
CIAPIN1	INTS7	0.639149
MRE11	SMC6	0.638981
RPA2	SMC4	0.638943
GLRX5	NARS2	0.638895
DNLZ	MRPL22	0.638773
ITGAV	ITGB5	0.638308
ITGA2B	MIEN1	0.638298
AK3	TCEAL4	0.638026
RBM17	ZNF830	0.638
ATP5F1B	TARS2	0.637485
CAND1	NAE1	0.63701
ATP5F1A	RARS2	0.636854
GSDMB	MIEN1	0.636752
FERMT2	NUP155	0.63668
CENPP	PPP2R2A	0.636532
PCID2	SAMM50	0.63626
CDC25B	ELMO2	0.635742
ATP5F1A	MRPL15	0.635736
CSKMT	ZNF468	0.635682
INTS7	SLC7A6OS	0.635622
AIFM1	MRPL12	0.634181
ATP6V1B2	ATP6V1H	0.633858
SEC23B	ZER1	0.633418
ADAT2	MRE11	0.633329
FDXR	PTPMT1	0.633303
ENO1	PGAM1	0.633248
CDCA5	DDX11	0.633118
SAP30BP	SUPT5H	0.632575
DCST2	RAB17	0.632566
AMMECR1L	PFKFB4	0.632157
LY6K	TCTEX1D2	0.631748
INTS7	TSG101	0.631431
ACTR2	YKT6	0.631362
ADAT2	FDXR	0.631032
PNN	SNIP1	0.630986
GSX2	LEXM	0.630594
NDUFC2	RARS2	0.630586
GPKOW	ICE1	0.630265
GTF2A2	TIMM9	0.629364
BCL2L1	DBF4	0.629248
ENO1	NAE1	0.629036
CCNH	PCF11	0.628955
FERMT2	ITGB5	0.628922
CCNT1	MEF2C	0.628779
CTDNEP1	LMNA	0.628279
DDX27	SMC4	0.628239
HAUS7	RPAIN	0.62794
NELFCD	TTC4	0.627749
RPF2	RPL5	0.627562
MTPAP	UQCRFS1	0.627091
EXOSC4	EXOSC6	0.626338
MRPL33	VARS2	0.626128
ATP6V1F	CCDC115	0.62582
LARS2	MFN2	0.625795
PRMT1	RBM14	0.625657
COL5A2	LY6K	0.625596
EMC2	MBTPS1	0.624982
ATP5F1A	MRPL22	0.624954
ARPC4	ITGAV	0.624487
GADD45GIP1	PNPT1	0.624312
MTPAP	TEFM	0.62334
MRPL12	TEFM	0.622837
DNLZ	PKM	0.622783
RNF224	UAP1L1	0.622411
L1CAM	SGSM2	0.622141
ICE1	ZNF830	0.621588
CENPN	GGPS1	0.621479
ICE1	NUP155	0.621037
CENPN	LYRM4	0.621032
MRPS5	TEFM	0.620863
METTL16	RFC5	0.620785
RBM14	SAMM50	0.620493
EEF1B2	HUWE1	0.620148
CGN	LTBP3	0.619905
NAE1	RTCB	0.619759
ACTR1A	PPP1R7	0.619314
TEFM	UQCRFS1	0.619308
RBM34	TRIB2	0.619181
CHMP6	SAP30BP	0.618323
KIN	PPP1R2	0.617427
CDIPT	SMC6	0.617391
DPH3	SPATA5L1	0.61728
MRPS5	TARS2	0.617211
GOLT1B	KDM8	0.617091
ATP5ME	DAP3	0.616798
ACTR2	NUP205	0.616403
IFT57	PSPC1	0.616009
COX7C	MRPS24	0.614882
AIFM1	MTPAP	0.61435
GOLT1B	TTK	0.613273
MRPL12	NDUFC2	0.612995
COX5B	SLC25A3	0.612962
GADD45GIP1	SAMM50	0.61295
INTS14	SMC6	0.612815
DDX27	NKAP	0.612576
GOLT1B	LSM10	0.612335
DAP3	SAMM50	0.611575
ELMO2	PTK2	0.611188
CD101	SLC20A1	0.611122
KDM8	NSMCE2	0.611006
AK6	HUS1	0.610998
ELP5	ELP6	0.610504
CDIPT	SNF8	0.610105
NSMCE2	PCID2	0.609812
FDXR	PKM	0.609301
NKAP	ZNF830	0.608985
LSM6	RPL5	0.607684
HNRNPL	POLR1B	0.607678
MRPL15	MRPL22	0.607597
EEF1D	RNF224	0.607367
C1orf109	CINP	0.607339
METTL14	METTL16	0.607177
ALG13	CENPA	0.606699
GMPS	MVD	0.605304
HUWE1	SART1	0.6051
PLRG1	SGO1	0.604837
TICRR	TRAPPC8	0.604469
MRPS21	PNPT1	0.604456
CDIPT	SAMM50	0.604253
MAML2	MUS81	0.604063
NBAS	SCD	0.603931
LYRM4	TRMT5	0.603927
GNB1L	GTF3C5	0.603855
AK3	ZFAND1	0.603703
EIF1	NPM1	0.603001
PMVK	TADA1	0.602887
SDHB	SLC25A3	0.6028
EIF5A	TRMT61A	0.602692
SFTPB	WDR54	0.6026
MED1	PELO	0.602587
SCD	TBL3	0.602434
HSD17B10	TEFM	0.602348
FAM166A	SCRT1	0.602014
ARMC5	ICE2	0.601647
CAPS	HSD11B1L	0.601376
IP6K1	ITPK1	0.601327
LDAH	LTBP3	0.601238
NIPBL	PAXIP1	0.60066
DUSP16	UAP1L1	0.600651
HSD11B1L	MCTP1	0.60044
METTL14	RFC5	0.59971
LSM10	UFC1	0.599478
TRNT1	UBE2I	0.59944
ARPC4	RAC1	0.599028
AP2M1	WDR7	0.598957
RBBP4	TIMM10	0.598603
PDAP1	TERF1	0.598547
MBD6	TAC3	0.598503
AK3	SETD7	0.598157
NIPBL	YWHAE	0.597962
OIP5	RPP21	0.597713
PNPT1	TRUB2	0.597506
ADAT2	MIS18A	0.597324
CENPA	TIMM10	0.597281
DUSP16	ZNF695	0.597227
SLC7A4	SMARCA2	0.597204
C1orf109	THG1L	0.597143
NKAP	RBM39	0.597043
PMPCB	RPAP1	0.596932
GOSR2	THOC1	0.596921
CMPK1	MVD	0.596766
DACH1	DVL3	0.596738
NXPE3	RAB17	0.596375
MBTPS1	ORC3	0.596027
MRPL39	SLC25A3	0.595742
ITGAV	RAC1	0.595534
AK3	L1CAM	0.595461
GGPS1	POLR1B	0.595416
ZFAND1	ZNF695	0.595183
MRPL20	MRPS21	0.595062
MRPL2	NDUFC2	0.595061
CDIPT	FDXR	0.594444
RPF2	TPRKB	0.593998
AIFM1	MRPL55	0.593655
PSMB6	THAP1	0.593214
ARGLU1	PPP1R15B	0.593209
SAMM50	VARS2	0.592896
KEAP1	RFK	0.592342
ELP3	KTI12	0.592277
MFN2	NAE1	0.591252
AIFM1	MRPL20	0.591066
EEF1D	ZC3H3	0.590635
ATP5F1C	LARS2	0.590617
CD101	TBX15	0.59049
CENPN	WDR55	0.590461
NARS2	TRMT1	0.59036
HGS	MED26	0.590349
ATP5ME	MRPL22	0.590007
NKAP	RBM48	0.589909
DENND2C	ECHDC2	0.589694
GSDMB	MRM1	0.589332
PLEKHB1	STAT5B	0.589248
CDCA5	SON	0.589214
RAB6A	VPS54	0.588723
MED1	MED12	0.588276
DPP7	PRKAA2	0.588217
DCST2	LY6K	0.588135
GOLT1B	NELFCD	0.586541
IARS2	MIPEP	0.586515
RFC5	SAMM50	0.586202
GOLT1B	WDR61	0.586179
CDIPT	DNLZ	0.586098
PGAM1	PKM	0.586052
CENPA	HJURP	0.585966
CD101	EPAS1	0.585396
ACACA	MBTPS1	0.584992
P3H4	TSPAN1	0.584331
TMA16	TRMT61A	0.583702
ATP6AP2	ATP6V1G1	0.582394
LSM10	METTL14	0.582311
MRPL22	RARS2	0.58226
CDIPT	PIK3C3	0.582094
ATP6AP2	EMC7	0.581873
GUK1	HMGCS1	0.581772
HJURP	OIP5	0.581375
NAE1	TRMT61A	0.581039
CSNK1A1	PSMB7	0.581
MAT2A	MVK	0.580973
PPWD1	TIMM10	0.580911
INTS14	PLRG1	0.580756
GSDMB	TSPAN1	0.580363
SARS2	TEFM	0.580242
PKM	SAMM50	0.580064
L1CAM	TBX15	0.579662
LSM10	MFN2	0.579469
ATR	RFC5	0.579071
EXOSC4	XRN2	0.578947
ATP1A1	MAT2A	0.578683
POLR3B	TRNT1	0.578186
EAF1	ICE2	0.577641
AK3	RFK	0.577546
CINP	RPP21	0.577386
COX5B	MTPAP	0.577385
DNAJC11	MFN2	0.57714
ANKRD49	PPP2R5B	0.576785
CENPA	MIS18A	0.575883
GLRX5	UQCRFS1	0.575842
GOLT1B	RPF2	0.575586
AP2M1	DNM2	0.57517
ZNF469	ZNF695	0.574985
CRLS1	MRPL20	0.574585
ITGB6	PSD4	0.574386
ACACA	SCAP	0.574108
C1orf109	RTCB	0.574009
PARP1	SCRT1	0.573854
GGPS1	SMC6	0.573853
TERF1	YWHAZ	0.573541
WDR88	ZNF526	0.573122
L1CAM	LRRC71	0.573036
DDX21	RIOK2	0.573033
TRMT5	ZWINT	0.572965
KLF5	MYCN	0.572951
CDK4	MED1	0.572822
ITGAV	KIF18A	0.57277
MAD2L1	MED20	0.572666
ATP5ME	COX5B	0.57259
RPAIN	ZNF830	0.572542
PPP1R7	SHOC2	0.572348
LRPPRC	SDHB	0.57225
PKM	TUBG1	0.57219
MCTP1	SH3GL1	0.572161
SMC4	TRAPPC8	0.572118
CRKL	NCKAP1	0.571076
CDIPT	NAE1	0.569902
PCID2	RTCB	0.569679
MTPAP	NDUFC2	0.569299
EFL1	SBDS	0.569261
MTPAP	PGS1	0.569142
RPA2	RPAIN	0.56914
EMC2	TRMT61A	0.569049
MIPEP	UQCRFS1	0.568939
ACLY	GMPS	0.568896
AIFM1	QRSL1	0.568707
NKAP	SMC4	0.568682
SLC25A3	TRUB2	0.568305
RPRD1B	STN1	0.568242
ITGB6	ZAR1	0.567978
GAPDH	TUBG1	0.567432
LSM10	RPF2	0.567237
ADAT2	ELP2	0.567097
DHX32	L1CAM	0.567076
ATP5ME	GFM1	0.567042
HMGCR	MVD	0.567012
CHERP	RBM17	0.567009
NELFCD	TIMM9	0.566932
GLRX5	MRPL15	0.566894
NELFCD	VARS2	0.566645
AK3	RAB17	0.566392
PDAP1	USP10	0.565758
EEF1D	MAML1	0.56568
ANAPC16	TP63	0.565599
GLRX5	VARS2	0.565069
MRPL22	POLRMT	0.564982
NEDD8	RFC5	0.564956
MED16	TAF6L	0.564905
CENPN	MAD2L1	0.56457
L1CAM	UAP1L1	0.564327
MRE11	TPI1	0.564171
MRPL15	PNPT1	0.563369
ERC1	TCEAL4	0.563233
ORC3	TRMT61A	0.563226
ACACA	SCD	0.562884
NDOR1	TIMM9	0.562875
GOLT1B	ORC3	0.562044
AIFM1	TRMT61A	0.561688
LTO1	NEDD8	0.561447
FGFR1	NBAS	0.561443
DAP3	RTCB	0.561233
NELFCD	RTCB	0.561088
LARS2	TIMM9	0.560936
MFN2	MRE11	0.560774
IARS2	MRPL15	0.560747
ERC1	TRIB2	0.560451
AIFM1	GADD45GIP1	0.560281
FERMT3	PPP2R5B	0.560009
NOP56	POP5	0.559853
ALDOA	GAPDH	0.559457
DACH1	TRIB2	0.559115
SH3GL1	ZNF468	0.558982
METTL14	SNF8	0.558848
INTS14	LSM10	0.558697
COG3	CPSF6	0.558382
ATP5F1C	GFM1	0.558041
CENPS	WDR73	0.557901
RTCB	TBL3	0.557868
DAP3	MRPL2	0.557621
DDX39B	VARS2	0.557543
IARS2	LRPPRC	0.556646
GAPDH	RFC5	0.556125
GLRX5	MTG2	0.556086
IARS2	TARS2	0.555962
METTL16	TXN	0.555476
GOLT1B	PSMB7	0.554471
NDOR1	TRMT5	0.553948
BNIPL	EFNA4	0.553746
IARS2	RARS2	0.55369
LARS2	METTL14	0.552639
COPS3	TOE1	0.55232
CENPN	TUBG1	0.552185
HSD17B10	SLC25A3	0.552144
CHEK1	POLR2E	0.551956
MRE11	PKM	0.551774
YWHAE	YWHAZ	0.551457
EXOSC6	NOL6	0.551208
HOXC5	PFKFB4	0.550979
GGPS1	RTCB	0.550846
LSM10	NDOR1	0.550771
MRPL20	SAMM50	0.550758
CALML6	HNRNPA0	0.550571
METTL14	NDOR1	0.550496
ARMC7	TP53RK	0.55018
LAS1L	WDR82	0.549899
MRPL39	PCID2	0.54967
GLRX5	TEFM	0.549444
GADD45GIP1	MRPS5	0.549399
GLRX5	MRPS21	0.549351
CDCA5	ICE1	0.5487
HUS1	RAD17	0.54865
ATP5F1A	MFN2	0.548489
RBM14	UBE2N	0.548117
DNLZ	EMC2	0.548045
L1CAM	STIM1	0.547822
GAPDH	TUBB	0.547386
GAPDH	PRMT1	0.547187
COX5B	MRPL2	0.546703
ATP6V1G1	ATP6V1H	0.54653
HOXB5	PSD4	0.546393
COG1	VPS52	0.546299
GAPDH	RBM14	0.545724
SUPT6H	TRAPPC8	0.54532
RTCB	TRMT5	0.545036
GMPS	RFK	0.54443
CALML6	ITPR3	0.543816
GAPDH	METTL16	0.542867
CIART	PCYT1A	0.542764
METTL16	TRMT61A	0.542708
ACTR6	MIS18A	0.54268
EMC2	TTC4	0.54255
EFL1	UBA5	0.542533
MRE11	TIMM9	0.542522
CCNH	TGS1	0.542434
CIAPIN1	RPAP3	0.542008
DSCC1	HUS1	0.542004
DVL3	HNRNPA0	0.541831
FOSL1	RHEB	0.541579
ARMC5	UBFD1	0.541489
ATP5F1A	GLRX5	0.541246
GLRX5	SARS2	0.541232
IFITM3	YWHAZ	0.541039
DHX40	LIMD2	0.540752
INTS13	WDR61	0.540552
PSMB7	TPRKB	0.540507
CYBRD1	TBX18	0.540326
MFN2	TTC4	0.540042
CIART	SELENBP1	0.539872
HEATR3	STN1	0.539615
NSMCE2	SPRTN	0.539367
PSMD3	ZNF830	0.539305
MRPL12	SAMM50	0.539092
CDIPT	PPWD1	0.539042
ECHS1	MRPL22	0.538865
RAB17	SERP1	0.538655
CACTIN	SUPT5H	0.538053
DNAJC11	TRUB2	0.53753
ERC1	SETD7	0.537427
PSMD2	SEM1	0.536769
PDAP1	VPS41	0.536714
TOMM20	ZNF492	0.536673
CIART	GABPB2	0.536666
ARGLU1	ZNF830	0.535848
NELFA	PPP1R15B	0.535626
NEDD8	PCID2	0.535619
CDC25B	FOXK1	0.535546
RBM17	SUPT6H	0.535398
POU6F1	ZNF281	0.535195
CINP	OIP5	0.535044
CGN	RASGRP2	0.53495
MRM1	RHOT1	0.534835
COX5B	MRPS24	0.533579
CENPN	RPF2	0.533029
MRPL2	SLC25A3	0.532627
DDX59	PMF1	0.532512
ITGA2B	PFKFB4	0.532439
AK3	ERC1	0.531926
LYPD1	TBX18	0.531581
ELP2	PKM	0.5313
DDX21	EIF5	0.530639
CAPS	UAP1L1	0.53061
GGNBP2	NCKAP1	0.530405
GOLT1B	MRE11	0.530131
METTL14	MIS18A	0.529711
ERC1	ZNF695	0.529583
RNF224	ZNF695	0.528545
LSM10	NEDD8	0.528525
RALY	SEC23A	0.528425
C11orf68	LRRC10B	0.528378
GAPDH	NDOR1	0.528068
NRDE2	RBM39	0.528043
CCNH	ORC1	0.52741
ORC3	TTK	0.527404
PRMT1	RFC5	0.527385
ELP2	TRMT5	0.526146
CEMP1	ZSCAN10	0.525419
GNB1L	SAMM50	0.5254
PSMB5	PSMB6	0.525174
DCST2	EDEM3	0.524801
GTF3C5	RNMT	0.524758
HSD17B12	RAD51D	0.524162
PKM	TIMM9	0.524123
SEM1	ZNF830	0.523859
DPH3	ELP2	0.523794
AP2S1	DNM2	0.523315
DHX40	LARP1	0.523222
DBR1	SOD1	0.523107
DUSP16	RAB17	0.522972
CMPK1	NAE1	0.52211
ARSI	DVL3	0.521964
METTL11B	UCHL5	0.521822
TPRKB	TRMT5	0.521671
DVL3	LEXM	0.521562
MRPS24	XRN2	0.521334
GEMIN6	ILF3	0.521255
PRR22	ZNF69	0.520819
ATP5ME	MRPS21	0.520568
FAM166A	UAP1L1	0.520344
INTS14	METTL16	0.520291
COPS3	METTL14	0.519915
ENO1	GTF3C5	0.519675
TIMM9	TXN	0.51946
IARS2	MRPL33	0.518897
GABPB2	RASGRP2	0.518376
DUSP16	L1CAM	0.518316
DCST2	SETD7	0.518284
ATP5F1B	MRPS5	0.517371
GAPDH	TIMM10	0.516972
LSM10	PCID2	0.516947
SAMM50	TMA16	0.516772
DDX27	RPA2	0.516757
SH3GL1	TCEAL4	0.516316
LRPPRC	MRPL22	0.516002
HJURP	METTL16	0.515985
LSM6	UBE2I	0.515438
DNAJC11	EMC2	0.515424
CTNNBL1	RBM14	0.515418
DPP7	FAM166A	0.515077
CTDNEP1	PPIE	0.515051
PKM	TRMT5	0.514961
IGFL3	ZNF526	0.514935
FAM166A	MYCN	0.514932
PARP10	ZNF695	0.514878
PSMC2	TSG101	0.514546
KCMF1	NCAPG2	0.514099
PRMT1	SMC6	0.513727
ELP2	ELP5	0.513409
METTL16	WDR55	0.512886
ATP5F1A	MRPL12	0.512837
MIS18A	TIMM10	0.512771
CACTIN	ESF1	0.512643
EEF1B2	PSMC2	0.512527
ALG13	CDIPT	0.512521
RALY	SRSF4	0.512402
OIP5	TRIAP1	0.512282
SEM1	SLC7A6OS	0.511525
BUD13	TGS1	0.511496
ATP6V1F	EMC7	0.511237
IFI44L	P3H4	0.511088
MRPS21	SARS2	0.511052
MBTPS1	NDOR1	0.510783
CCDC115	DNAJC11	0.510764
DBR1	POLR3H	0.510471
ANKRD49	MRE11	0.510361
METTL14	TBL3	0.510331
COX5B	QRSL1	0.510054
CHMP3	LSM10	0.509969
PGAM1	POLR1B	0.509854
FERMT3	NUDT22	0.509463
SMC6	TMA16	0.509144
CPSF4	XRN2	0.50886
EIF3M	TGS1	0.50876
CRLS1	TARS2	0.508478
LYPD1	NDRG2	0.508401
LY6K	TRIB2	0.508388
DNAJC11	MRE11	0.507499
MBTPS1	METTL14	0.5073
C19orf25	LARP1	0.50706
DPH3	ELP5	0.507024
MRPS21	VARS2	0.506971
AIFM1	RARS2	0.506368
SMC6	TRMT61A	0.505633
DNLZ	MRPL12	0.505531
DDX27	SUPT5H	0.505517
ATP5F1C	MRPS24	0.505085
EIF2B1	SMC6	0.505025
TUBA1B	TUBB	0.504961
DNLZ	NARS2	0.50462
INTS14	WDR61	0.504396
GLRX5	HSD17B10	0.504268
ARL2	LSM6	0.504233
INTS14	UFC1	0.504154
MRE11	PIK3C3	0.503983
GMPS	SLC25A3	0.503837
NAE1	WTAP	0.503824
LARS2	SMC6	0.503716
DCST2	L1CAM	0.503549
MAD2L1	METTL16	0.503463
ATL2	GNB1L	0.503413
HOXC5	POU6F1	0.503333
METTL14	THG1L	0.503265
ATP5ME	UQCRFS1	0.502965
PMVK	VPS52	0.5026
BUD13	DDX27	0.502325
KIN	POLE2	0.502051
ITGA6	TENT5A	0.50175
PPP1R15B	VPS41	0.501645
LYPD1	POU6F1	0.501606
CLDN6	ZC3H3	0.501325
MAU2	YWHAE	0.501128
EIF2B1	RPF2	0.500889
MRPL4	TEFM	0.500691
MRPL22	MRPL4	0.500503
AK6	TBL3	0.500481
GLRX5	MRPL16	0.500186
DHX32	LY6K	0.499674
BUD23	TRNT1	0.499558
MRPL12	MRPS5	0.49933
CLDN6	EEF1D	0.499243
SLC25A3	SOD2	0.499241
GOLT1B	PCID2	0.499094
MNAT1	XPO5	0.498883
NXPE3	TCTEX1D2	0.498826
POP7	TBCB	0.498398
CINP	NOL6	0.498319
RPRD1B	RTCB	0.498178
THG1L	TMA16	0.498108
ACTR6	TPRKB	0.498095
CENPA	GNB1L	0.497744
PRMT1	TPRKB	0.497603
SEC23B	TP63	0.497296
METTL14	PGAM1	0.497291
ECD	PDRG1	0.496989
RPF2	TRMT5	0.496842
ISY1	SGO1	0.496177
ACLY	MRE11	0.496038
ACTR1A	SGO1	0.49599
GMPPB	HMGCS1	0.495954
CDC26	RBM42	0.495571
ORC3	PIK3C3	0.495463
GATA3	IGFL3	0.495326
CENPN	SEH1L	0.495228
MPHOSPH10	XRCC6	0.495001
POLR2E	SGO1	0.494998
TRUB2	UQCRFS1	0.494897
FIP1L1	SUPT5H	0.494871
L1CAM	MCTP1	0.494862
ITGA3	UBE3A	0.494856
RASAL1	TAC3	0.49466
GEMIN6	RTCB	0.494251
CHMP5	PTPA	0.493983
METTL14	TRUB2	0.49359
DNLZ	MRPL16	0.493554
GLRX5	MRPL33	0.493339
CNIH2	TIGD3	0.493277
RASGRP2	TIGD3	0.493248
RPRD1B	TRMT61A	0.493147
RAB17	SETD7	0.493134
DNLZ	RARS2	0.493006
ATP6V1C1	GOLT1B	0.492876
GEMIN6	TRMT61A	0.49234
CENPN	EIF2B1	0.492098
PSMB7	TTK	0.491925
USP10	ZNF492	0.491572
NUDT22	PPP2R5B	0.491521
PMVK	TAF6L	0.490871
GEMIN6	SMC6	0.49083
PIK3C3	WDR12	0.4906
DNLZ	GNB1L	0.490548
DKC1	PRMT1	0.489736
IGBP1	PCF11	0.489666
EIF3H	NELFA	0.489421
BUD23	SPRTN	0.48939
MRPS21	MTPAP	0.489355
LSM10	TTC4	0.489257
SMC4	SUPT5H	0.489145
RBM14	TRMT61A	0.488909
PIK3C3	TRMT61A	0.488601
OIP5	RBBP4	0.488073
CIAO1	METTL14	0.487785
BRAT1	PPIE	0.487745
MRPS21	NDUFC2	0.487383
CYBRD1	TENT5A	0.487323
GOLT1B	RTCB	0.487181
SMC6	UBE2I	0.486987
EXT1	SUN2	0.486915
WTAP	XRN1	0.486914
DKC1	WDR12	0.486591
AIFM1	LRPPRC	0.486572
MRPL4	XRN2	0.486569
C11orf68	FAM89B	0.486395
DNM1L	TARS2	0.486385
CSNK2B	DDX39B	0.486201
EEF1B2	USP10	0.485701
MRE11	PCID2	0.485585
PDAP1	ZNF492	0.485047
POLR2E	RPL18A	0.48492
LY6K	ZNF695	0.484844
CAPNS1	PRR22	0.48484
PPIE	RPF2	0.484313
EPAS1	GIPR	0.484287
ELP5	RPP21	0.484222
CALML6	GGNBP2	0.48407
TTK	UFC1	0.483871
CUL7	PAQR8	0.483619
GOLT1B	RHEB	0.483448
DNAJC11	NDOR1	0.483257
METTL14	TPRKB	0.483249
BRD2	PAXIP1	0.483083
FAM133B	PDAP1	0.483035
C19orf25	NDC1	0.483008
METTL16	PCID2	0.482622
GEMIN6	METTL14	0.482591
EMC2	HSD17B10	0.482558
[truncated: 45,476 more rows]
