# Supplementary material for: Identification of a glioma functional network from gene fitness data using machine learning
Source: J Cell Mol Med. 2022 Jan 19;26(4):1253–63. doi: 10.1111/jcmm.17182 (PMC8831986; doi:10.1111/jcmm.17182)
Supplement: Supplementary file 2 — Table S2 [file JCMM-26-1253-s002.xls]

## Sheet: README
Supplement table 2. List of glioma functional modules (Related to Figure 4A and 4B)
CID	Identifier of functional modules
Size	Number of members in the module
Members	List of genes in the module
CORUM	Number of members overlapped with CORUM and significance P-values
KEGG	Number of members overlapped with KEGG pathways and significance P-values
GO_CC	Number of members overlapped with Cellular Components and significance P-values
GO_MF	Number of members overlapped with Molecular Functions and significance P-values
GO_BP	Number of members overlapped with Biological Processes and significance P-values

## Sheet: Supp_2
CID	Size	Members	CORUM	KEGG	GO_CC	GO_MF	GO_BP
CID-01	212	ACACA;BRD2;ECHDC2;EPAS1;GGT5;INTS14;MBTPS1;PKN3;PPP2R5B;SCD;SLC7A4;SMARCA2;BCL2L2;CD300C;CDS2;CEMP1;NEURL4;PPP1R7;RASD2;RHEB;SEC23A;SUN2;TP53I3;UBE2C;USP30;WDR89;HSD17B10;KIF22;MIPEP;MRPL15;PNPT1;RARS2;UBE3A;ARL2;ATP6V1C1;B3GNT6;BET1;BRAT1;BUB1B;CAND1;CAPZB;CCDC6;CCNB1;CDIPT;CENPN;CHMP3;COPS3;DDX39B;DNAJC11;EMC2;FAF2;FBXO42;FERMT3;FOSL1;GAPDH;GATA3;GOLT1B;HSD17B12;KLHL22;LARS2;LSM10;METTL14;MRE11…	-	-	GO:0044428: nuclear part (n = 125 , P = 6.78e-25); GO:0031981: nuclear lumen (n = 117 , P = 1.45e-23); GO:0031974: membrane-enclosed lumen (n = 131 , P = 1.10e-22); GO:0043233: organelle lumen (n = 131 , P = 1.10e-22); GO:0070013: intracellular organelle lumen (n = 131 , P = 1.10e-22); GO:0005654: nucleoplasm (n = 104 , P = 8.86e-22); GO:0032991: protein-containing complex (n = 127 , P = 1.45e-19…	GO:0140098: catalytic activity, acting on RNA (n = 17 , P = 2.17e-04); GO:0003723: RNA binding (n = 43 , P = 3.48e-03); GO:0044389: ubiquitin-like protein ligase binding (n = 14 , P = 3.48e-03); GO:0003824: catalytic activity (n = 97 , P = 3.97e-03); GO:0008094: DNA-dependent ATPase activity (n = 7 , P = 3.97e-03); GO:0000166: nucleotide binding (n = 44 , P = 7.55e-03); GO:0003676: nucleic acid b…	GO:0007049: cell cycle (n = 63 , P = 1.74e-11); GO:0000278: mitotic cell cycle (n = 45 , P = 2.09e-11); GO:1903047: mitotic cell cycle process (n = 41 , P = 3.62e-11); GO:0006396: RNA processing (n = 42 , P = 3.66e-11); GO:0022402: cell cycle process (n = 52 , P = 3.66e-11); GO:0000070: mitotic sister chromatid segregation (n = 18 , P = 2.01e-10); GO:0000819: sister chromatid segregation (n = 19 …
CID-02	79	AARSD1;CTNNB1;DUSP4;DVL3;EED;EIF3D;HOXB5;ITGA6;LRRC71;MED1;MED16;MED19;MED24;MED26;METTL11B;PAXIP1;PFKFB4;PMVK;SLC20A1;YWHAE;ZNF281;ZNF720;BCL11B;EP300;BRAF;MAML2;MUS81;RAD9A;TENT5A;ZFP91;HSD17B12;IP6K1;TEAD1;MIS18A;ELP6;HIRA;MED12;AHCY;CIART;EFNA4;PTPMT1;ANAPC15;TWIST2;DCLRE1B;NUP43;ZNF492;OIP5;PELO;POP5;RFC3;TIMM10;UCHL5;C1orf109;EGFR;ILF2;SUPT20H;TADA1;TAF6L;CFL1;LARP1;LCE5A;PPP1R8;WDR77;PRPF3…	CORUM:320: 55S ribosome, mitochondrial (n = 14 , P = 1.83e-11); CORUM:324: 39S ribosomal subunit, mitochondrial (n = 10 , P = 4.73e-09); CORUM:563: F1F0-ATP synthase, mitochondrial (n = 4 , P = 2.99e-04); CORUM:315: 28S ribosomal subunit, mitochondrial (n = 4 , P = 2.91e-03)	KEGG_AMINOACYL_TRNA_BIOSYNTHESIS (n = 7 , P = 1.78e-06); KEGG_VALINE_LEUCINE_AND_ISOLEUCINE_BIOSYNTHESIS (n = 3 , P = 1.20e-03)	GO:0044429: mitochondrial part (n = 43 , P = 2.27e-43); GO:0005739: mitochondrion (n = 47 , P = 4.00e-43); GO:0005759: mitochondrial matrix (n = 34 , P = 1.67e-40); GO:0098798: mitochondrial protein complex (n = 25 , P = 4.75e-31); GO:0019866: organelle inner membrane (n = 27 , P = 8.32e-27); GO:0005743: mitochondrial inner membrane (n = 26 , P = 1.31e-26); GO:0005740: mitochondrial envelope (n =…	GO:0003735: structural constituent of ribosome (n = 13 , P = 2.85e-13); GO:0003723: RNA binding (n = 27 , P = 1.07e-11); GO:0004812: aminoacyl-tRNA ligase activity (n = 7 , P = 1.74e-09); GO:0016875: ligase activity, forming carbon-oxygen bonds (n = 7 , P = 1.74e-09); GO:0140101: catalytic activity, acting on a tRNA (n = 9 , P = 3.63e-09); GO:0140098: catalytic activity, acting on RNA (n = 12 , P…	GO:0140053: mitochondrial gene expression (n = 28 , P = 1.07e-41); GO:0032543: mitochondrial translation (n = 24 , P = 1.95e-35); GO:0070125: mitochondrial translational elongation (n = 16 , P = 5.29e-23); GO:0006412: translation (n = 27 , P = 5.95e-22); GO:0043043: peptide biosynthetic process (n = 27 , P = 1.13e-21); GO:0006518: peptide metabolic process (n = 28 , P = 2.90e-21); GO:0070126: mit…
CID-03	65	ALKBH5;ANKS6;AP2S1;CAPS;CD101;COL5A2;GIPR;GIT2;LY6K;MIEN1;PRR22;SETD7;SH3GL1;UAP1L1;WDR76;CEACAM19;KEAP1;MUS81;RAD17;RARG;SLC25A3;STIM1;TBX15;WIPF2;ZNF695;B3GNT6;GATA3;GOSR1;UBFD1;FAM186A;GUCA1A;MSI1;MTHFD2L;OAS1;RASAL1;SUGP2;VPS37C;ZNF526;ZNF69;MCTP1;ZFAND1;CUL7;PPP2R2A;PSD4;TCOF1;ANAPC15;ANAPC16;STK11;CPSF7;CSKMT;MAT2A;PFDN4;L1CAM;SGSM2;TCEAL4;TPH2;ZNF468;ZNF469;SMG6;AP2A1;TAC3;MBD6;RAB43;CAPNS…	-	-	GO:0032991: protein-containing complex (n = 33 , P = 6.82e-08); GO:0005654: nucleoplasm (n = 24 , P = 9.91e-06); GO:0031981: nuclear lumen (n = 26 , P = 9.91e-06); GO:0044428: nuclear part (n = 27 , P = 9.91e-06); GO:0031974: membrane-enclosed lumen (n = 28 , P = 3.67e-05); GO:0043233: organelle lumen (n = 28 , P = 3.67e-05); GO:0070013: intracellular organelle lumen (n = 28 , P = 3.67e-05); GO:0…	GO:0003723: RNA binding (n = 19 , P = 4.50e-06); GO:0003676: nucleic acid binding (n = 24 , P = 1.28e-03); GO:0008135: translation factor activity, RNA binding (n = 4 , P = 6.66e-03)	GO:0034641: cellular nitrogen compound metabolic process (n = 33 , P = 2.44e-04); GO:0010467: gene expression (n = 30 , P = 2.65e-04); GO:0090304: nucleic acid metabolic process (n = 29 , P = 2.65e-04); GO:0006139: nucleobase-containing compound metabolic process (n = 30 , P = 3.11e-04); GO:0006725: cellular aromatic compound metabolic process (n = 30 , P = 4.94e-04); GO:0046483: heterocycle meta…
CID-04	57	GLRX3;SF3B2;GOSR2;PMPCA;ESS2;LDAH;CIAO3;MST1;PPP1R2;RNPS1;HECTD1;CCNH;COPS6;EIF3G;MFAP1;NUP205;ORC1;POLE2;RPL35;SAP30BP;SART1;SNAPC2;SUPT5H;TGS1;BUD13;CEP192;CPSF6;DDX27;ICE1;IGBP1;INTS7;NKAP;TSG101;SON;RPA2;SMC4;SUPT6H;UFD1;ZNF830;KIN;RBM39;KMT2D;ESF1;HAUS7;PSMC2;SEM1;SPCS2;ZMAT2;CACTIN;IK;PMPCB;PSMD2;RPAIN;TRAPPC8;PSMD3;RBM17;PSMD1	-	-	-	-	-
CID-05	52	DNLZ;SDHB;TEFM;HSD17B10;MIPEP;MRPL15;MRPS24;MRPS5;MTG2;NDUFC2;PNPT1;QRSL1;RARS2;SLC25A3;UQCRFS1;ZNF124;AIFM1;DAP3;LARS2;ACAD10;ATP5F1A;ATP5F1B;ATP5F1C;ATP5ME;COX5B;GADD45GIP1;GFM1;LDHB;LRPPRC;MRPL20;MRPL33;MTPAP;TRMT1;ZNF526;GLRX5;MRPL12;MRPL16;MRPL2;MRPL22;MRPL39;MRPL55;NARS2;POLRMT;SARS2;TARS2;TRUB2;VARS2;MRPS21;XRN2;COX7C;MRPL4;IARS2	CORUM:1031: ORC complex (origin recognition complex) (n = 2 , P = 7.44e-04); CORUM:1033: ORC complex (origin recognition complex) (n = 2 , P = 7.44e-04); CORUM:389: ORC complex (origin recognition complex) (n = 2 , P = 7.44e-04); CORUM:5251: Ku-ORC complex (n = 2 , P = 7.44e-04)	-	GO:0000808: origin recognition complex (n = 2 , P = 9.27e-04); GO:0005664: nuclear origin of replication recognition complex (n = 2 , P = 9.27e-04)	GO:0003688: DNA replication origin binding (n = 2 , P = 5.24e-03)	GO:0022402: cell cycle process (n = 7 , P = 2.30e-03); GO:1903047: mitotic cell cycle process (n = 6 , P = 2.30e-03); GO:0000278: mitotic cell cycle (n = 6 , P = 3.69e-03); GO:0007049: cell cycle (n = 7 , P = 7.62e-03)
CID-06	44	SMG7;EIF4A1;GTF2A2;RAD51D;COPS6;FIP1L1;GSPT1;MPHOSPH10;NOP16;PDAP1;PPP1R11;SNAPC2;SUPT5H;THOC1;TOMM20;YKT6;ZNF492;OIP5;TRIAP1;CINP;SPATA5L1;ILF2;PSPC1;NOP56;ZPR1;CHMP6;EXOSC4;XRCC6;CENPW;RPLP1;KIN;ATP5MF;EEF1B2;ESF1;SEM1;SPCS2;TAF6;PMPCB;RPAP1;ELL;RPS20;TOMM40;TRRAP;COPS5	CORUM:1543: PPP2CA-PPP2R1A complex (n = 2 , P = 1.61e-03); CORUM:1544: PPP2CA-PPP2R1A-PPP2R3A complex (n = 2 , P = 1.61e-03); CORUM:6182: PP2A A/C-striatin complex (n = 2 , P = 1.61e-03); CORUM:6183: PP2A A/C-SG2NA complex (n = 2 , P = 1.61e-03); CORUM:7005: PP2A-NR3A complex (n = 2 , P = 2.56e-03); CORUM:5876: PPP2R1A-PPP2R1B-PPP2CA-PPME1-EIF4A1 complex (n = 2 , P = 3.53e-03)	KEGG_TERPENOID_BACKBONE_BIOSYNTHESIS (n = 4 , P = 3.21e-05)	-	GO:0000166: nucleotide binding (n = 16 , P = 2.27e-06); GO:0036094: small molecule binding (n = 17 , P = 2.27e-06); GO:1901265: nucleoside phosphate binding (n = 16 , P = 2.27e-06); GO:0003824: catalytic activity (n = 23 , P = 1.02e-05); GO:0017076: purine nucleotide binding (n = 14 , P = 1.02e-05); GO:0032553: ribonucleotide binding (n = 14 , P = 1.02e-05); GO:0032555: purine ribonucleotide bind…	GO:0006695: cholesterol biosynthetic process (n = 5 , P = 3.17e-05); GO:0006753: nucleoside phosphate metabolic process (n = 9 , P = 3.17e-05); GO:0008299: isoprenoid biosynthetic process (n = 4 , P = 3.17e-05); GO:0009117: nucleotide metabolic process (n = 9 , P = 3.17e-05); GO:0016126: sterol biosynthetic process (n = 5 , P = 3.17e-05); GO:0055086: nucleobase-containing small molecule metabolic…
CID-07	36	GGNBP2;CEMP1;CLDN6;ITGAV;PTTG1;RAC1;TUBA1B;ACTR1A;RRS1;ARPC4;CRKL;CTDNEP1;DCTN2;DDX23;EIF3A;ELMO2;FERMT2;NCAPD3;NCAPH2;NCKAP1;TACC3;TARDBP;CENPE;ITGB5;HTATSF1;TMED2;SIN3A;PNN;TPX2;SMC2;HAUS3;EIF3F;KIF18A;WWTR1;SBDS;NUF2	-	KEGG_SPLICEOSOME (n = 2 , P = 5.59e-03)	-	GO:0008135: translation factor activity, RNA binding (n = 2 , P = 6.34e-03); GO:0090079: translation regulator activity, nucleic acid binding (n = 2 , P = 6.34e-03); GO:0045182: translation regulator activity (n = 2 , P = 6.36e-03)	-
CID-08	35	MED26;RFK;BCL2L1;UFC1;TFDP1;PMPCA;ACTB;DDX6;IPO13;PPP1R2;PPP4R2;RRS1;SPTLC1;STRAP;UFM1;USP37;WNK1;CRKL;CENPE;GSPT1;NELFA;YWHAZ;UFL1;CFLAR;DDX3X;HTATSF1;LCE5A;CHMP5;XRN1;SNIP1;HGS;CHAF1A;CNOT3;UBA5;PSMD1	CORUM:160: Condensin II (n = 3 , P = 1.05e-03); CORUM:2343: ITGAV-ITGB5-PLAUR complex (n = 2 , P = 3.76e-03); CORUM:2345: ITGAV-ITGB5-ICAM4 complex (n = 2 , P = 3.76e-03); CORUM:2346: ITGAV-ITGB5-ADAM9 complex (n = 2 , P = 3.76e-03); CORUM:2347: ITGAV-ITGB5-SPP1 complex (n = 2 , P = 3.76e-03); CORUM:2348: ITGAV-ITGB5-CYR61 complex (n = 2 , P = 3.76e-03); CORUM:2350: ITGAV-ITGB5 complex (n = 2 , P…	-	GO:0043228: non-membrane-bounded organelle (n = 24 , P = 3.38e-06); GO:0043232: intracellular non-membrane-bounded organelle (n = 24 , P = 3.38e-06); GO:0044430: cytoskeletal part (n = 15 , P = 1.62e-05); GO:0000796: condensin complex (n = 3 , P = 2.65e-05); GO:0032991: protein-containing complex (n = 25 , P = 2.78e-05); GO:0099080: supramolecular complex (n = 11 , P = 3.62e-05); GO:0099081: supr…	-	GO:0000278: mitotic cell cycle (n = 17 , P = 2.00e-09); GO:1903047: mitotic cell cycle process (n = 16 , P = 2.00e-09); GO:0000070: mitotic sister chromatid segregation (n = 9 , P = 7.60e-09); GO:0016043: cellular component organization (n = 32 , P = 2.40e-08); GO:0000819: sister chromatid segregation (n = 9 , P = 2.51e-08); GO:0071840: cellular component organization or biogenesis (n = 32 , P = …
CID-09	33	DACH1;SCAP;ATP6V1C1;ATP6V1H;EGLN1;LUC7L2;WDR7;ATP6V1G1;CCDC115;EMC7;C3orf38;DDX42;TP53RK;DPH3;THAP1;PYROXD1;ATP6AP2;CPSF4;ATP6AP1;COG3;WDR77;KTI12;ATP6V0D1;MRTO4;CCND1;HAUS3;ATP6V1E1;ATP6V1A;ATP6V1B2;ATP6V1F;COPE;RIC1;SBDS	-	-	GO:0034708: methyltransferase complex (n = 3 , P = 1.27e-03)	-	-
CID-10	29	ACLY;COL5A2;SDHB;ASNS;CMPK1;GMPPB;MVD;MVK;PGD;LRRC10B;AP2M1;ATP1A1;DTYMK;GMPS;GUK1;HMGCS1;PMPCA;YRDC;SUMO2;MAT2A;NRBP1;PPP2R1A;NLE1;TOP1;DNM2;PPP2CA;HMGCR;UPF2;RPS5	-	-	-	GO:0003723: RNA binding (n = 8 , P = 2.90e-03); GO:0097159: organic cyclic compound binding (n = 12 , P = 6.03e-03); GO:1901363: heterocyclic compound binding (n = 12 , P = 6.03e-03); GO:0003676: nucleic acid binding (n = 10 , P = 7.40e-03)	GO:0042254: ribosome biogenesis (n = 5 , P = 1.15e-03); GO:0022613: ribonucleoprotein complex biogenesis (n = 5 , P = 2.71e-03); GO:0042255: ribosome assembly (n = 3 , P = 2.71e-03); GO:0042256: mature ribosome assembly (n = 2 , P = 2.71e-03)
CID-11	28	EIF3M;HNRNPH1;PPP1R15B;RIOK2;PABPC1;EIF3G;EIF3H;SART1;NOL6;GEMIN4;GFER;VHL;PFDN6;WDR82;DDX21;NOC4L;NUP155;TRAPPC1;SNAPC3;EXOSC4;EXOSC6;RUVBL2;OGT;TAF6;RPAIN;EIF3F;RPS5;EIF5	CORUM:2398: ITGA3-ITGB1-BSG complex (n = 2 , P = 6.43e-04); CORUM:2399: ITGA3-ITGB1-CD63 complex (n = 2 , P = 6.43e-04); CORUM:2400: ITGA3-ITGB1-CD151 complex (n = 2 , P = 6.43e-04); CORUM:2401: ITGA3-ITGB1-THBS1 complex (n = 2 , P = 6.43e-04); CORUM:2406: ITGA3-ITGB1 complex (n = 2 , P = 6.43e-04); CORUM:6951: NG2-galectin-3-alpha3beta1-integrin complex (n = 2 , P = 1.07e-03)	-	GO:0034667: integrin alpha3-beta1 complex (n = 2 , P = 1.09e-04); GO:0071438: invadopodium membrane (n = 2 , P = 8.18e-04); GO:0071437: invadopodium (n = 2 , P = 4.35e-03)	-	GO:1905477: positive regulation of protein localization to membrane (n = 4 , P = 3.17e-03); GO:0030850: prostate gland development (n = 3 , P = 4.21e-03); GO:1903078: positive regulation of protein localization to plasma membrane (n = 3 , P = 4.21e-03); GO:1905475: regulation of protein localization to membrane (n = 4 , P = 4.21e-03); GO:1904377: positive regulation of protein localization to cel…
CID-12	24	CTBS;FAAH;GABPB2;INTS13;INTS14;SELENBP1;INPP4A;KEAP1;WDR73;ACP6;CGN;CIART;LDAH;LEXM;LTBP3;MRPS21;NBL1;RASGRP2;TMX2;C3orf38;RAB6A;AK3;FAM166A;INTS6	CORUM:123: Rnase/Mrp complex (n = 3 , P = 4.84e-05)	-	GO:0030681: multimeric ribonuclease P complex (n = 3 , P = 3.59e-06); GO:0030677: ribonuclease P complex (n = 3 , P = 4.27e-06); GO:1902555: endoribonuclease complex (n = 3 , P = 3.61e-05); GO:1905348: endonuclease complex (n = 3 , P = 4.42e-05); GO:0005655: nucleolar ribonuclease P complex (n = 2 , P = 9.37e-05); GO:0000172: ribonuclease MRP complex (n = 2 , P = 1.17e-04); GO:1990904: ribonucleo…	GO:0004526: ribonuclease P activity (n = 3 , P = 2.28e-06); GO:0033204: ribonuclease P RNA binding (n = 3 , P = 2.28e-06); GO:0004549: tRNA-specific ribonuclease activity (n = 3 , P = 5.14e-06); GO:0016891: endoribonuclease activity, producing 5'-phosphomonoesters (n = 3 , P = 3.07e-05); GO:0016893: endonuclease activity, active with either ribo- or deoxyribonucleic acids and producing 5'-phospho…	GO:0001682: tRNA 5'-leader removal (n = 3 , P = 3.88e-05); GO:0034470: ncRNA processing (n = 6 , P = 3.88e-05); GO:0099116: tRNA 5'-end processing (n = 3 , P = 3.88e-05); GO:0034471: ncRNA 5'-end processing (n = 3 , P = 4.65e-05); GO:0000966: RNA 5'-end processing (n = 3 , P = 5.11e-05); GO:0034660: ncRNA metabolic process (n = 6 , P = 7.11e-05); GO:0006364: rRNA processing (n = 4 , P = 1.09e-03)…
CID-13	20	FOXK1;JUN;KCMF1;C19orf25;DDX42;PCBP1;CHMP4B;CTDNEP1;GAK;TACC3;UBR4;KDM2A;PPP1CA;SCFD1;ZNF131;DHX9;NUP155;HSPA8;HAUS3;HAUS1	CORUM:351: Spliceosome (n = 11 , P = 7.30e-04)	-	GO:0044428: nuclear part (n = 42 , P = 9.98e-13); GO:0032991: protein-containing complex (n = 43 , P = 4.59e-11); GO:0031981: nuclear lumen (n = 38 , P = 5.90e-11); GO:0044451: nucleoplasm part (n = 21 , P = 2.63e-10); GO:0005654: nucleoplasm (n = 34 , P = 4.97e-10); GO:0016604: nuclear body (n = 17 , P = 1.57e-09); GO:0031974: membrane-enclosed lumen (n = 40 , P = 1.57e-09); GO:0043233: organell…	GO:0003723: RNA binding (n = 19 , P = 4.55e-04); GO:0003676: nucleic acid binding (n = 27 , P = 8.66e-03)	GO:0016071: mRNA metabolic process (n = 25 , P = 2.32e-15); GO:0006397: mRNA processing (n = 19 , P = 6.15e-13); GO:0006396: RNA processing (n = 23 , P = 1.03e-12); GO:0010467: gene expression (n = 44 , P = 6.93e-10); GO:0008380: RNA splicing (n = 15 , P = 1.12e-09); GO:0090304: nucleic acid metabolic process (n = 41 , P = 8.02e-09); GO:0006139: nucleobase-containing compound metabolic process (n…
CID-14	19	DHX32;RAB17;STIM1;ZNF695;ZFAND1;COP1;SOX3;ERC1;TCTEX1D2;AK3;C1QTNF5;DUSP16;FAM166A;L1CAM;PARP10;RNF224;ZDHHC3;ZNF469;RPL36A	CORUM:230: Mediator complex (n = 7 , P = 6.65e-04); CORUM:548: DRIP complex (n = 5 , P = 6.65e-04); CORUM:549: DRIP complex (n = 5 , P = 6.65e-04); CORUM:66: TRAP complex (n = 4 , P = 9.21e-04); CORUM:7581: ESR1-TRAP/Mediator coactivator-complex (n = 5 , P = 1.33e-03); CORUM:7582: ESR2-TRAP/Mediator coactivator complex (n = 5 , P = 1.33e-03); CORUM:441: TFTC-type histone acetyl transferase comple…	-	GO:0044428: nuclear part (n = 52 , P = 1.56e-12); GO:0031981: nuclear lumen (n = 49 , P = 4.06e-12); GO:0005634: nucleus (n = 64 , P = 4.35e-12); GO:0005654: nucleoplasm (n = 42 , P = 6.42e-10); GO:0031974: membrane-enclosed lumen (n = 51 , P = 8.80e-10); GO:0043233: organelle lumen (n = 51 , P = 8.80e-10); GO:0070013: intracellular organelle lumen (n = 51 , P = 8.80e-10); GO:0005694: chromosome …	GO:0003712: transcription coregulator activity (n = 19 , P = 1.28e-09); GO:0003713: transcription coactivator activity (n = 13 , P = 2.37e-07); GO:0140110: transcription regulator activity (n = 26 , P = 3.69e-05); GO:0042809: vitamin D receptor binding (n = 4 , P = 4.35e-05); GO:0000980: RNA polymerase II distal enhancer sequence-specific DNA binding (n = 6 , P = 3.04e-04); GO:0035257: nuclear ho…	GO:0006139: nucleobase-containing compound metabolic process (n = 58 , P = 2.04e-10); GO:0006725: cellular aromatic compound metabolic process (n = 58 , P = 4.01e-10); GO:0046483: heterocycle metabolic process (n = 58 , P = 4.01e-10); GO:0034641: cellular nitrogen compound metabolic process (n = 60 , P = 6.52e-10); GO:1901360: organic cyclic compound metabolic process (n = 58 , P = 1.41e-09); GO:…
CID-15	17	CDC26;INTS5;SF3B2;RNPS1;CDCA5;DDX23;EIF3A;HRK;PABPC1;WBP11;EIF3G;MFAP1;RBM48;PCF11;SON;INTS6;NUF2	-	-	-	-	-
CID-16	16	EIF1;YWHAE;ZC3H3;ZNF720;E2F6;FAM133B;IFITM3;TEDC2;YWHAZ;ZNF492;C16orf72;UBE2D3;SASS6;EEF1B2;TERF1;JAZF1	CORUM:6888: v-ATPase-Ragulator-AXIN/LKB1-AMPK complex (n = 3 , P = 8.35e-03)	KEGG_VIBRIO_CHOLERAE_INFECTION (n = 9 , P = 7.06e-10); KEGG_EPITHELIAL_CELL_SIGNALING_IN_HELICOBACTER_PYLORI_INFECTION (n = 9 , P = 2.18e-09); KEGG_OXIDATIVE_PHOSPHORYLATION (n = 9 , P = 6.99e-07)	GO:0033176: proton-transporting V-type ATPase complex (n = 9 , P = 4.70e-17); GO:0016469: proton-transporting two-sector ATPase complex (n = 10 , P = 9.88e-17); GO:0033178: proton-transporting two-sector ATPase complex, catalytic domain (n = 7 , P = 2.10e-14); GO:0033180: proton-transporting V-type ATPase, V1 domain (n = 6 , P = 8.09e-14); GO:0016471: vacuolar proton-transporting V-type ATPase co…	GO:0046961: proton-transporting ATPase activity, rotational mechanism (n = 8 , P = 3.19e-15); GO:0044769: ATPase activity, coupled to transmembrane movement of ions, rotational mechanism (n = 8 , P = 9.68e-14); GO:0019829: ATPase-coupled cation transmembrane transporter activity (n = 9 , P = 1.61e-13); GO:0042625: ATPase-coupled ion transmembrane transporter activity (n = 9 , P = 2.06e-13); GO:00…	GO:0045851: pH reduction (n = 10 , P = 2.29e-15); GO:0033572: transferrin transport (n = 9 , P = 3.40e-15); GO:0090383: phagosome acidification (n = 8 , P = 5.38e-14); GO:0051452: intracellular pH reduction (n = 9 , P = 6.52e-14); GO:0030641: regulation of cellular pH (n = 10 , P = 1.18e-13); GO:0006885: regulation of pH (n = 10 , P = 2.36e-13); GO:0030004: cellular monovalent inorganic cation ho…
CID-17	14	PUM3;RASD2;PIK3C3;ADAT2;EFL1;ECT2;GSPT1;TOPBP1;ALG13;THAP7;BRIX1;NOP58;BUD23;SBDS	-	-	-	-	-
CID-18	14	ITGB1;MAP6D1;SEC23B;ABHD10;DHRS3;RARG;TP63;UBE3A;WNK1;EGFR;ZER1;ZDHHC3;ITGA3;FBXW11	-	-	GO:0005829: cytosol (n = 22 , P = 1.30e-03); GO:0032991: protein-containing complex (n = 23 , P = 1.30e-03); GO:0035770: ribonucleoprotein granule (n = 5 , P = 3.47e-03); GO:0036464: cytoplasmic ribonucleoprotein granule (n = 5 , P = 3.47e-03)	GO:0071568: UFM1 transferase activity (n = 2 , P = 8.01e-04)	GO:1990564: protein polyufmylation (n = 4 , P = 5.51e-08); GO:1990592: protein K69-linked ufmylation (n = 4 , P = 5.51e-08); GO:0071569: protein ufmylation (n = 4 , P = 1.10e-07); GO:0044260: cellular macromolecule metabolic process (n = 30 , P = 1.12e-03); GO:1903047: mitotic cell cycle process (n = 10 , P = 1.58e-03); GO:0006807: nitrogen compound metabolic process (n = 32 , P = 1.87e-03); GO:0…
CID-19	14	AIFM1;GNB1L;MIS18A;AK6;ROMO1;RPP21;EIF2B3;LAS1L;NOL6;POP5;CINP;NMT1;NOC4L;POP7	-	KEGG_GLYCOLYSIS_GLUCONEOGENESIS (n = 2 , P = 8.27e-03)	-	-	GO:0006735: NADH regeneration (n = 2 , P = 3.46e-03); GO:0061615: glycolytic process through fructose-6-phosphate (n = 2 , P = 3.46e-03); GO:0061620: glycolytic process through glucose-6-phosphate (n = 2 , P = 3.46e-03); GO:0061621: canonical glycolysis (n = 2 , P = 3.46e-03); GO:0061718: glucose catabolic process to pyruvate (n = 2 , P = 3.46e-03); GO:0006007: glucose catabolic process (n = 2 , …
CID-20	14	DNAJC9;MST1;RIOK2;NELFA;SART1;USP10;DDX27;NEPRO;PDCD2;RPA2;SMC4;RPLP1;HAUS7;EIF3F	-	-	-	-	-
CID-21	14	PSTK;TIMM8A;ELP5;UFM1;FERMT2;LMNA;EEFSEC;PFDN6;SMG6;NUP155;WDR24;ELAC2;GPX4;DDX59	-	-	-	-	GO:0010838: positive regulation of keratinocyte proliferation (n = 2 , P = 4.04e-03)
CID-22	14	MIS18A;MNAT1;GTF2A2;RBM14;TARS2;TOE1;CTNNBL1;NELFB;FDXR;POLR3H;CIAO1;EXOSC8;NOC4L;COPS5	-	-	-	-	-
CID-23	14	MMACHC;SORT1;HK1;RALY;ATP7A;PCGF5;CENPS;CGN;LDAH;MIA3;TWIST2;SOX3;PRKAA2;GJB4	CORUM:7413: CENP-A-histone H4 heterodimer- HJURP complex (n = 2 , P = 4.45e-05); CORUM:7388: CENP-A nucleosomal complex (n = 2 , P = 2.00e-03)	-	GO:0000775: chromosome, centromeric region (n = 3 , P = 2.20e-03); GO:0098687: chromosomal region (n = 3 , P = 6.16e-03)	-	GO:0006336: DNA replication-independent nucleosome assembly (n = 2 , P = 7.53e-03); GO:0006338: chromatin remodeling (n = 3 , P = 7.53e-03); GO:0031055: chromatin remodeling at centromere (n = 2 , P = 7.53e-03); GO:0034080: CENP-A containing nucleosome assembly (n = 2 , P = 7.53e-03); GO:0034508: centromere complex assembly (n = 2 , P = 7.53e-03); GO:0034724: DNA replication-independent nucleosom…
CID-24	13	DUSP4;SLC20A1;CDC25B;CDS2;ITGB1;PLEKHN1;FPGS;GUCA1A;RASAL1;HIF1AN;LARP6;FBXW11;PRR12	-	-	-	-	-
CID-25	12	IL1RL2;CYBRD1;PIK3C3;FAM186A;CPSF7;NMT1;TBX18;ZAR1;DNM2;INTS6;HGS;PCBP2	-	-	-	-	-
CID-26	12	INTS13;CHMP3;GOLT1B;KDM8;ORC3;PIK3C3;SMC6;CHTF8;NDOR1;ZNF131;SURF4;ORC6	CORUM:1097: eIF3 complex (EIF3S6, EIF3S5, EIF3S4, EIF3S3, EIF3S6IP, EIF3S2, EIF3S9, EIF3S12, EIF3S10, EIF3S8, EIF3S1, EIF3S7, PCID1) (n = 4 , P = 1.94e-04); CORUM:742: eIF3 complex (EIF3S6, EIF3S5, EIF3S4, EIF3S3, EIF3S6IP, EIF3S2, EIF3S9, EIF3S12, EIF3S10, EIF3S8, EIF3S1, EIF3S7) (n = 3 , P = 4.34e-03)	-	GO:1990904: ribonucleoprotein complex (n = 13 , P = 1.45e-08); GO:0005852: eukaryotic translation initiation factor 3 complex (n = 4 , P = 3.53e-07); GO:0032991: protein-containing complex (n = 23 , P = 3.53e-07); GO:0033290: eukaryotic 48S preinitiation complex (n = 4 , P = 3.53e-07); GO:0016282: eukaryotic 43S preinitiation complex (n = 4 , P = 3.69e-07); GO:0070993: translation preinitiation c…	GO:0003743: translation initiation factor activity (n = 5 , P = 2.95e-06); GO:0090079: translation regulator activity, nucleic acid binding (n = 6 , P = 2.95e-06); GO:0045182: translation regulator activity (n = 6 , P = 6.69e-06); GO:0003723: RNA binding (n = 14 , P = 8.68e-06); GO:0008135: translation factor activity, RNA binding (n = 5 , P = 1.68e-05); GO:0031369: translation initiation factor …	GO:0022613: ribonucleoprotein complex biogenesis (n = 15 , P = 2.80e-14); GO:0022618: ribonucleoprotein complex assembly (n = 9 , P = 3.57e-08); GO:0071826: ribonucleoprotein complex subunit organization (n = 9 , P = 3.93e-08); GO:0042254: ribosome biogenesis (n = 9 , P = 8.42e-08); GO:0006413: translational initiation (n = 8 , P = 1.03e-07); GO:0006364: rRNA processing (n = 8 , P = 1.08e-07); GO…
CID-27	12	ITGAV;KIF18B;HNRNPU;PFDN6;TBCB;RPP25L;PMF1;HAUS3;KIF18A;NACA;HAUS1;SPC25	CORUM:351: Spliceosome (n = 6 , P = 7.67e-04); CORUM:4389: EIF3 core complex (EIF3A, EIF3B, EIF3G, EIF3I) (n = 2 , P = 1.53e-03); CORUM:4392: EIF3 complex (EIF3A, EIF3B, EIF3G, EIF3I, EIF3C) (n = 2 , P = 1.53e-03); CORUM:4403: EIF3 complex (EIF3A, EIF3B, EIF3G, EIF3I, EIF3J) (n = 2 , P = 1.53e-03); CORUM:1153: Integrator complex (n = 2 , P = 5.67e-03); CORUM:1154: DSS1 complex (n = 2 , P = 5.67e-…	-	GO:0044428: nuclear part (n = 15 , P = 5.10e-06); GO:0031981: nuclear lumen (n = 13 , P = 1.66e-04); GO:0005681: spliceosomal complex (n = 4 , P = 7.10e-04); GO:0005634: nucleus (n = 15 , P = 7.34e-04); GO:0005654: nucleoplasm (n = 11 , P = 7.34e-04); GO:0031974: membrane-enclosed lumen (n = 13 , P = 7.34e-04); GO:0043233: organelle lumen (n = 13 , P = 7.34e-04); GO:0070013: intracellular organel…	GO:0003723: RNA binding (n = 11 , P = 6.89e-06); GO:0090079: translation regulator activity, nucleic acid binding (n = 3 , P = 6.23e-03); GO:0003676: nucleic acid binding (n = 11 , P = 6.92e-03); GO:0045182: translation regulator activity (n = 3 , P = 6.92e-03); GO:0003729: mRNA binding (n = 4 , P = 9.83e-03)	GO:0000375: RNA splicing, via transesterification reactions (n = 8 , P = 5.48e-08); GO:0000377: RNA splicing, via transesterification reactions with bulged adenosine as nucleophile (n = 8 , P = 5.48e-08); GO:0000398: mRNA splicing, via spliceosome (n = 8 , P = 5.48e-08); GO:0006396: RNA processing (n = 10 , P = 1.90e-07); GO:0008380: RNA splicing (n = 8 , P = 1.90e-07); GO:0006397: mRNA processin…
CID-28	12	CYB561;EPAS1;LYPD1;POU6F1;ELL3;ITGB6;NDRG2;LDAH;CBFB;TBX18;FBXO3;P3H4	-	-	-	-	-
CID-29	12	CD300C;EDRF1;EEF1D;SRSF4;UACA;ARSI;RARG;TCTEX1D2;HMGXB3;PRPF39;DSC2;RAB43	-	-	-	-	-
CID-30	12	DBF4;E2F6;RAD51C;XRCC3;LLPH;MST1;RAD51D;ANAPC15;IFITM3;USP10;RPLP1;TERF1	-	-	-	-	-
CID-31	11	MAML1;PUM3;WDR88;KCNK13;HNRNPA0;PDAP1;UBE2D3;FAM166A;SCRT1;ZMYND8;WWTR1	-	-	-	-	-
CID-32	10	ARMC7;PPP1R12A;PPP1R2;EIF3H;SUPT5H;PCF11;SNAPC3;INTS3;CHAF1A;KIF18A	-	KEGG_SNARE_INTERACTIONS_IN_VESICULAR_TRANSPORT (n = 2 , P = 4.40e-03)	-	-	-
CID-33	10	EXT1;STX18;ACTR2;EIF3H;HNRNPA0;MIS18BP1;PTPN23;THAP1;YKT6;COPE	-	-	GO:0005874: microtubule (n = 6 , P = 7.98e-06); GO:1990023: mitotic spindle midzone (n = 3 , P = 7.98e-06); GO:0072686: mitotic spindle (n = 4 , P = 2.47e-05); GO:0000776: kinetochore (n = 4 , P = 4.21e-05); GO:0005819: spindle (n = 5 , P = 4.21e-05); GO:0051233: spindle midzone (n = 3 , P = 4.21e-05); GO:0005875: microtubule associated complex (n = 4 , P = 4.97e-05); GO:0099513: polymeric cytosk…	-	GO:0000226: microtubule cytoskeleton organization (n = 6 , P = 2.90e-04); GO:0007059: chromosome segregation (n = 5 , P = 2.90e-04); GO:0051301: cell division (n = 6 , P = 2.90e-04); GO:0007017: microtubule-based process (n = 6 , P = 5.76e-04); GO:0007051: spindle organization (n = 4 , P = 5.76e-04); GO:1903047: mitotic cell cycle process (n = 6 , P = 1.18e-03); GO:0000278: mitotic cell cycle (n …
CID-34	10	BRD2;GMNN;FBXO42;CEP55;GUCA1A;DDX11;SRSF10;ECT2;THAP11;PDCD6IP	-	-	GO:0030496: midbody (n = 4 , P = 1.44e-04); GO:0090543: Flemming body (n = 2 , P = 4.83e-03); GO:0032153: cell division site (n = 2 , P = 9.88e-03); GO:0032154: cleavage furrow (n = 2 , P = 9.88e-03); GO:0032155: cell division site part (n = 2 , P = 9.88e-03); GO:0045171: intercellular bridge (n = 2 , P = 9.88e-03)	-	GO:0032506: cytokinetic process (n = 3 , P = 6.85e-04); GO:0000912: assembly of actomyosin apparatus involved in cytokinesis (n = 2 , P = 8.42e-04); GO:0000915: actomyosin contractile ring assembly (n = 2 , P = 8.42e-04); GO:0000281: mitotic cytokinesis (n = 3 , P = 8.49e-04); GO:0044837: actomyosin contractile ring organization (n = 2 , P = 8.49e-04); GO:0061640: cytoskeleton-dependent cytokines…
CID-35	10	RBM34;CNOT11;EP300;ITGB1;WDR89;NXPE3;IP6K1;SUGP2;MAGOH;FGFR1	-	-	-	-	-
CID-36	10	SHOC2;AHI1;BDH2;HOXA9;HOXB9;GAK;PFDN4;PFDN6;TBCB;PDRG1	-	-	-	-	-
CID-37	10	CAPS;PRR22;TMEM161A;TUBD1;OAS1;SUGP2;TRMT1;ZNF69;AP2A1;IGFL3	-	-	-	-	-
CID-38	9	ANKRD49;CAPZB;PCYT1A;TCOF1;EAF1;NPM1;NRBP1;TOP1;INTS6	-	-	GO:0000123: histone acetyltransferase complex (n = 2 , P = 7.28e-03); GO:0031248: protein acetyltransferase complex (n = 2 , P = 7.28e-03); GO:1902493: acetyltransferase complex (n = 2 , P = 7.28e-03)	GO:0048156: tau protein binding (n = 2 , P = 4.54e-03); GO:0008134: transcription factor binding (n = 3 , P = 5.70e-03); GO:0031490: chromatin DNA binding (n = 2 , P = 5.70e-03); GO:0000977: RNA polymerase II regulatory region sequence-specific DNA binding (n = 3 , P = 7.29e-03); GO:0001012: RNA polymerase II regulatory region DNA binding (n = 3 , P = 7.29e-03); GO:0000976: transcription regulato…	-
CID-39	9	PRKAR1B;STN1;TSPAN1;HAS2;CPSF7;DUSP16;DSC2;ZAR1;PRR12	CORUM:2655: MYC-MAX complex (n = 2 , P = 1.21e-05); CORUM:3052: MYC-MAX complex (n = 2 , P = 1.21e-05); CORUM:2653: MYC-MAX-KAT2A-TRRAP complex (n = 2 , P = 4.84e-05)	-	-	GO:0070888: E-box binding (n = 2 , P = 3.65e-03)	-
CID-40	9	DUSP4;TEAD4;UACA;FOCAD;ZFAND1;AK3;DUSP16;EDEM3;TRIB2	-	-	-	-	-
CID-41	8	RBBP4;C1orf109;WDR82;WDR77;GPN2;GTPBP4;PSMB5;HSPE1	-	-	-	-	-
CID-42	8	STRAP;TP53RK;ALG2;NOP16;CINP;KTI12;XRCC6;RPL36A	-	-	-	-	-
CID-43	8	WNK1;CHERP;GPKOW;TICRR;CNOT3;COPE;SBDS;PCBP2	-	-	-	GO:0008094: DNA-dependent ATPase activity (n = 2 , P = 8.48e-03)	-
CID-44	8	BNIPL;DHX40;MRM1;RHOT1;CLDN6;CD2BP2;TXNRD1;FBXO7	-	-	-	-	GO:0001514: selenocysteine incorporation (n = 2 , P = 7.96e-03); GO:0006451: translational readthrough (n = 2 , P = 7.96e-03)
CID-45	7	GIT2;METAP1;MYH9;TRMT5;TXN;ZWINT;NOP58	-	-	GO:0043657: host cell (n = 2 , P = 4.78e-03); GO:0044216: other organism cell (n = 2 , P = 4.78e-03); GO:0044217: other organism part (n = 2 , P = 4.78e-03); GO:0005643: nuclear pore (n = 2 , P = 4.90e-03)	-	GO:0006409: tRNA export from nucleus (n = 2 , P = 3.23e-03); GO:0019080: viral gene expression (n = 3 , P = 3.23e-03); GO:0051031: tRNA transport (n = 2 , P = 3.23e-03); GO:0071431: tRNA-containing ribonucleoprotein complex export from nucleus (n = 2 , P = 3.23e-03); GO:0097064: ncRNA export from nucleus (n = 2 , P = 3.23e-03); GO:0019058: viral life cycle (n = 3 , P = 3.55e-03); GO:0046794: tran…
CID-46	7	PGAM1;RAD17;TPI1;AK6;TBL3;PRMT5;MRTO4	-	-	-	-	-
CID-47	7	PRR22;TP63;HAS2;OAS1;MCTP1;TACC3;ANKRD11	-	-	GO:0031974: membrane-enclosed lumen (n = 13 , P = 2.60e-05); GO:0043233: organelle lumen (n = 13 , P = 2.60e-05); GO:0070013: intracellular organelle lumen (n = 13 , P = 2.60e-05); GO:0005654: nucleoplasm (n = 11 , P = 5.72e-05); GO:0031981: nuclear lumen (n = 11 , P = 2.44e-04); GO:0044428: nuclear part (n = 11 , P = 4.96e-04); GO:0000428: DNA-directed RNA polymerase complex (n = 3 , P = 8.14e-0…	-	GO:1901360: organic cyclic compound metabolic process (n = 14 , P = 2.06e-04); GO:0090304: nucleic acid metabolic process (n = 13 , P = 3.30e-04); GO:0006139: nucleobase-containing compound metabolic process (n = 13 , P = 5.91e-04); GO:0006725: cellular aromatic compound metabolic process (n = 13 , P = 5.91e-04); GO:0016070: RNA metabolic process (n = 12 , P = 5.91e-04); GO:0046483: heterocycle m…
CID-48	7	ACTR6;ARMC5;DSCC1;CENPA;EIF2B3;HJURP;ZNF131	-	-	-	-	-
CID-49	7	FEN1;WDR61;SOD1;PRC1;WDR12;ARF4;SMC2	CORUM:112: Prefoldin complex (n = 2 , P = 4.57e-04); CORUM:33: Prefoldin complex (n = 2 , P = 4.57e-04)	-	GO:0016272: prefoldin complex (n = 3 , P = 3.45e-07)	GO:0051082: unfolded protein binding (n = 3 , P = 1.28e-03); GO:0051087: chaperone binding (n = 3 , P = 1.28e-03)	GO:0006457: protein folding (n = 4 , P = 2.07e-03)
CID-50	7	SFTPB;TRPC4AP;ARSI;IFI44L;MIA3;WDR54;DSC2	CORUM:6780: RAD6A-KCMF1-UBR4 complex (n = 2 , P = 3.96e-03)	-	GO:0044428: nuclear part (n = 14 , P = 4.19e-03); GO:0070652: HAUS complex (n = 2 , P = 4.42e-03); GO:0005829: cytosol (n = 14 , P = 5.76e-03); GO:0044446: intracellular organelle part (n = 18 , P = 9.45e-03)	-	GO:0006998: nuclear envelope organization (n = 3 , P = 5.89e-03); GO:0007051: spindle organization (n = 4 , P = 5.89e-03); GO:0016032: viral process (n = 7 , P = 5.89e-03); GO:0044403: symbiont process (n = 7 , P = 5.89e-03); GO:0048524: positive regulation of viral process (n = 4 , P = 5.89e-03); GO:0072318: clathrin coat disassembly (n = 2 , P = 5.89e-03); GO:0072319: vesicle uncoating (n = 2 ,…
CID-51	7	EEF1D;PPP4R2;DPH3;SUMO2;ELP3;HSPA8;SMC2	-	-	-	-	-
CID-52	7	CDK12;DHX40;ITGA2B;LIMD2;RASAL1;MCM3AP;MED9	-	-	-	-	-
CID-53	7	KCMF1;STX18;NCAPH2;UNC50;BRIX1;TRAPPC1;TRAPPC13	-	-	-	-	-
CID-54	7	CUL7;UBAP1;VPS18;NELFA;CHMP5;LAMTOR3;CCND2	-	-	-	-	-
CID-55	7	AMPD1;CD101;GIPR;LYPD1;NF2;ATP1A1;AP2A1	-	-	-	-	-
CID-56	6	MCOLN2;METTL11B;KEAP1;DENND2C;MBD6;IGFL3	-	-	GO:0031981: nuclear lumen (n = 7 , P = 3.40e-03); GO:0044428: nuclear part (n = 7 , P = 3.40e-03); GO:0031974: membrane-enclosed lumen (n = 7 , P = 4.05e-03); GO:0043233: organelle lumen (n = 7 , P = 4.05e-03); GO:0070013: intracellular organelle lumen (n = 7 , P = 4.05e-03); GO:0005730: nucleolus (n = 4 , P = 4.60e-03); GO:0005654: nucleoplasm (n = 6 , P = 5.31e-03)	-	GO:0002097: tRNA wobble base modification (n = 2 , P = 6.21e-03); GO:0002098: tRNA wobble uridine modification (n = 2 , P = 6.21e-03)
CID-57	5	DSN1;CTNNBL1;SRSF10;EIF2B3;EIF5A	-	-	-	-	-
CID-58	5	ATP6V1G1;STRAP;CENPP;PGS1;DNM2	-	-	-	-	-
CID-59	5	GIGYF1;DDX6;ELMO2;DOCK10;JAG1	-	-	-	-	-
CID-60	5	TEAD4;MIB2;EFL1;SMC2;UBA5	-	-	-	-	-
CID-61	5	NBAS;CHD4;TOPBP1;SRSF11;ATP6V1F	-	-	-	-	-
CID-62	5	EIF1;E2F6;EP300;NUDT22;ACTB	CORUM:261: RAD51B-RAD51C-RAD51D-XRCC2-XRCC3 complex (n = 3 , P = 7.67e-06); CORUM:1196: RAD51C-XRCC3 complex (n = 2 , P = 5.60e-05); CORUM:252: RAD51C-XRCC3 complex (n = 2 , P = 5.60e-05); CORUM:253: RAD51C-XRCC3 complex (n = 2 , P = 5.60e-05); CORUM:259: RAD51C-XRCC3 complex (n = 2 , P = 5.60e-05); CORUM:251: BCDX2 complex (n = 2 , P = 2.09e-04); CORUM:258: BCDX2 complex (n = 2 , P = 2.09e-04); …	KEGG_HOMOLOGOUS_RECOMBINATION (n = 3 , P = 8.61e-05)	GO:0033061: DNA recombinase mediator complex (n = 3 , P = 7.51e-07); GO:0033065: Rad51C-XRCC3 complex (n = 2 , P = 2.02e-05); GO:0033063: Rad51B-Rad51C-Rad51D-XRCC2 complex (n = 2 , P = 8.07e-05); GO:0005657: replication fork (n = 3 , P = 3.13e-04); GO:0000784: nuclear chromosome, telomeric region (n = 3 , P = 1.25e-03); GO:0000781: chromosome, telomeric region (n = 3 , P = 1.87e-03); GO:0031981:…	GO:0000400: four-way junction DNA binding (n = 3 , P = 1.43e-05); GO:0000217: DNA secondary structure binding (n = 3 , P = 2.93e-05); GO:0008094: DNA-dependent ATPase activity (n = 3 , P = 4.39e-04); GO:0008821: crossover junction endodeoxyribonuclease activity (n = 2 , P = 4.39e-04); GO:0016889: endodeoxyribonuclease activity, producing 3'-phosphomonoesters (n = 2 , P = 6.11e-04); GO:0016894: en…	GO:0000280: nuclear division (n = 5 , P = 1.17e-03); GO:0000723: telomere maintenance (n = 4 , P = 1.17e-03); GO:0032200: telomere organization (n = 4 , P = 1.17e-03); GO:0022402: cell cycle process (n = 7 , P = 1.24e-03); GO:0048285: organelle fission (n = 5 , P = 1.24e-03); GO:0000722: telomere maintenance via recombination (n = 2 , P = 1.69e-03); GO:0001325: formation of extrachromosomal circu…
CID-63	5	MAX;TSPAN1;PSMB6;MYC;NACA	-	-	-	-	-
CID-64	5	XPO5;ALG2;RFC3;LRIG3;RUVBL2	-	-	-	-	-
CID-65	5	NDC1;CHD4;MSTO1;NUP50;PCBP2	-	-	-	-	-
CID-66	5	ELP5;PPP1R12A;RNMT;NOC4L;NUBP1	-	-	-	-	-
CID-67	5	BET1;CD2BP2;COPG1;FAF2;IPO11	-	-	-	-	-
CID-68	5	ALKBH5;LDAH;KCTD10;ANKRD11;PARP10	-	-	-	-	-
CID-69	5	AMMECR1L;TEKT4;CCNL1;WDR48;HMGCR	-	-	-	-	-
CID-70	5	RASAL1;PELO;LCE3A;RBM42;SPC25	-	-	-	-	-
CID-71	5	MEF2C;PLEKHB1;SMARCA2;GIMAP1;IGFL3	-	-	-	-	-
CID-72	5	CCNT1;YRDC;NRBP1;SBDS;UBA5	-	-	-	-	-
CID-73	5	ALKBH5;MIEF2;SETD7;BCL2L2;PMPCA	CORUM:1196: RAD51C-XRCC3 complex (n = 2 , P = 9.08e-06); CORUM:252: RAD51C-XRCC3 complex (n = 2 , P = 9.08e-06); CORUM:253: RAD51C-XRCC3 complex (n = 2 , P = 9.08e-06); CORUM:259: RAD51C-XRCC3 complex (n = 2 , P = 9.08e-06); CORUM:261: RAD51B-RAD51C-RAD51D-XRCC2-XRCC3 complex (n = 2 , P = 7.26e-05)	KEGG_HOMOLOGOUS_RECOMBINATION (n = 3 , P = 5.35e-06)	GO:0033065: Rad51C-XRCC3 complex (n = 2 , P = 4.53e-06); GO:0033061: DNA recombinase mediator complex (n = 2 , P = 4.76e-05); GO:0044427: chromosomal part (n = 4 , P = 8.35e-04); GO:0005694: chromosome (n = 4 , P = 1.01e-03); GO:0005657: replication fork (n = 2 , P = 2.30e-03); GO:0005739: mitochondrion (n = 4 , P = 3.23e-03); GO:0000228: nuclear chromosome (n = 3 , P = 3.76e-03); GO:0000784: nuc…	GO:0008094: DNA-dependent ATPase activity (n = 3 , P = 4.68e-05); GO:0008821: crossover junction endodeoxyribonuclease activity (n = 2 , P = 7.26e-05); GO:0016889: endodeoxyribonuclease activity, producing 3'-phosphomonoesters (n = 2 , P = 8.87e-05); GO:0000400: four-way junction DNA binding (n = 2 , P = 9.89e-05); GO:0140097: catalytic activity, acting on DNA (n = 3 , P = 9.89e-05); GO:0016894: …	GO:0000722: telomere maintenance via recombination (n = 3 , P = 1.58e-06); GO:0006312: mitotic recombination (n = 3 , P = 3.98e-06); GO:0070192: chromosome organization involved in meiotic cell cycle (n = 3 , P = 5.26e-05); GO:0000280: nuclear division (n = 4 , P = 1.04e-04); GO:0045003: double-strand break repair via synthesis-dependent strand annealing (n = 2 , P = 1.04e-04); GO:0048285: organe…
CID-74	5	SUMO2;EIF2B3;UCHL5;CENPP;SASS6	-	-	-	GO:0017017: MAP kinase tyrosine/serine/threonine phosphatase activity (n = 2 , P = 9.91e-04); GO:0033549: MAP kinase phosphatase activity (n = 2 , P = 9.91e-04); GO:0008138: protein tyrosine/serine/threonine phosphatase activity (n = 2 , P = 6.74e-03)	-
CID-75	5	HOXC5;MED9;SRSF11;CLSPN;PCBP2	-	-	-	-	-
CID-76	5	DDX43;TIMM8A;ANAPC15;CDC37;PPP1R8	-	-	-	-	-
CID-77	5	NRDE2;HYI;NUP50;INTS6;SRSF11	-	-	-	-	-
CID-78	5	RAD51C;XRCC3;CRLS1;RAD51;SMC2	-	-	-	-	-
CID-79	5	MED26;PFDN6;RPAP3;SNRPB2;NUF2	-	-	-	GO:0045296: cadherin binding (n = 3 , P = 3.38e-03); GO:0050839: cell adhesion molecule binding (n = 3 , P = 5.93e-03)	-
CID-80	5	STAT5B;COPG1;ZCRB1;ALDOA;MRTO4	-	-	-	-	-
CID-81	5	ICE2;INTS13;PARP1;SERP1;MAGOH	-	-	-	-	-
CID-82	5	SH3GL1;FANCL;EIF4G2;PFN1;IGFL3	-	-	-	-	-
CID-83	5	ITGB1;TXNRD1;SLC35B2;PPP1R8;GJB4	CORUM:191: 20S proteasome (n = 2 , P = 3.61e-04); CORUM:192: PA28-20S proteasome (n = 2 , P = 3.61e-04); CORUM:194: PA28gamma-20S proteasome (n = 2 , P = 3.61e-04); CORUM:181: 26S proteasome (n = 2 , P = 5.19e-04); CORUM:193: PA700-20S-PA28 complex (n = 2 , P = 1.12e-03)	KEGG_PROTEASOME (n = 2 , P = 8.00e-04)	GO:0019774: proteasome core complex, beta-subunit complex (n = 2 , P = 2.21e-04); GO:0005839: proteasome core complex (n = 2 , P = 5.08e-04); GO:0000502: proteasome complex (n = 2 , P = 2.34e-03); GO:1905369: endopeptidase complex (n = 2 , P = 2.34e-03); GO:1905368: peptidase complex (n = 2 , P = 3.26e-03)	GO:0004298: threonine-type endopeptidase activity (n = 2 , P = 3.96e-04); GO:0070003: threonine-type peptidase activity (n = 2 , P = 3.96e-04)	GO:0010499: proteasomal ubiquitin-independent protein catabolic process (n = 2 , P = 4.49e-03); GO:0042180: cellular ketone metabolic process (n = 3 , P = 4.49e-03); GO:0002474: antigen processing and presentation of peptide antigen via MHC class I (n = 2 , P = 5.53e-03); GO:0002479: antigen processing and presentation of exogenous peptide antigen via MHC class I, TAP-dependent (n = 2 , P = 5.53e…
CID-84	5	NCAPG2;COPS6;TNPO3;COPE;RPS19	-	-	-	-	-
CID-85	5	SRBD1;UBIAD1;PSMB6;THAP1;PSMB5	-	-	GO:0010008: endosome membrane (n = 4 , P = 1.21e-03); GO:0044440: endosomal part (n = 4 , P = 1.21e-03); GO:0005768: endosome (n = 4 , P = 7.06e-03)	-	GO:0016032: viral process (n = 5 , P = 1.36e-03); GO:0044403: symbiont process (n = 5 , P = 1.36e-03); GO:0044419: interspecies interaction between organisms (n = 5 , P = 1.36e-03); GO:0007088: regulation of mitotic nuclear division (n = 3 , P = 4.08e-03); GO:0033043: regulation of organelle organization (n = 5 , P = 4.08e-03); GO:0051783: regulation of nuclear division (n = 3 , P = 4.96e-03)
CID-86	5	NAPG;THAP1;THOC1;ATL2;SPATA5L1	-	-	-	-	-
CID-87	5	AATK;CD300C;PLEKHN1;PRKAR1B;PUM3	-	-	-	-	-
CID-88	5	RIOK2;ZPR1;RUVBL2;RPLP1;SRP14	-	-	GO:1990904: ribonucleoprotein complex (n = 4 , P = 2.47e-03)	-	GO:0072594: establishment of protein localization to organelle (n = 4 , P = 2.35e-03); GO:0034613: cellular protein localization (n = 5 , P = 2.49e-03); GO:0070727: cellular macromolecule localization (n = 5 , P = 2.49e-03); GO:0045184: establishment of protein localization (n = 5 , P = 3.43e-03); GO:0033365: protein localization to organelle (n = 4 , P = 3.62e-03); GO:0006886: intracellular prot…
